# Supplementary material for: Extraction Kinetics of Total Polyphenols, Flavonoids, and Condensed Tannins of Lentil Seed Coat: Comparison of Solvent and Extraction Methods
Source: Foods. 2021 Aug 5;10(8):1810. doi: 10.3390/foods10081810 (PMC8393944; doi:10.3390/foods10081810)
Supplement: Supplementary file 1 [file foods-10-01810-s001.zip]

Archive with 2 entries (2 files):
- foods-1313822-Table S1.xlsx
- foods-1313822-Table S2-3.pdf
