# Supplementary material for: Extraction Kinetics of Total Polyphenols, Flavonoids, and Condensed Tannins of Lentil Seed Coat: Comparison of Solvent and Extraction Methods
Source: Foods. 2021 Aug 5;10(8):1810. doi: 10.3390/foods10081810 (PMC8393944; doi:10.3390/foods10081810)
Supplement: Supplementary file 1 [file foods-10-01810-s001.zip › foods-1313822-Table S1.xlsx]

## Sheet: Dataset-Table S1
Compound	class	subclass	lenticchia_25-r001	lenticchia_25-r002	lenticchia_25-r003	lenticchia_25-r004	lenticchia_31-r001	lenticchia_31-r002	lenticchia_31-r003	lenticchia_31-r004	lenticchia_35-r001	lenticchia_35-r002	lenticchia_35-r003	lenticchia_35-r004	lenticchia_32-r001	lenticchia_32-r002	lenticchia_32-r003	lenticchia_32-r004	lenticchia_33-r001	lenticchia_33-r002	lenticchia_33-r003	lenticchia_33-r004	lenticchia_34-r001	lenticchia_34-r002	lenticchia_34-r003	lenticchia_34-r004	lenticchia_23-r001	lenticchia_23-r002	lenticchia_23-r003	lenticchia_23-r004	lenticchia_26-r001	lenticchia_26-r002	lenticchia_26-r003	lenticchia_26-r004	lenticchia_30-r001	lenticchia_30-r002	lenticchia_30-r003	lenticchia_30-r004	lenticchia_27-r001	lenticchia_27-r002	lenticchia_27-r003	lenticchia_27-r004	lenticchia_28-r001	lenticchia_28-r002	lenticchia_28-r003	lenticchia_28-r004	lenticchia_29-r001	lenticchia_29-r002	lenticchia_29-r003
Pelargonidin	Flavonoids	Anthocyanins	497008	451792	334096	773626	6332269	6298283	1227581	6487276	613402	593379	531215	504656	421140	6527830	526641	490759	528085	520526	383306	380730	400362	438359	509476	777870	262022	265939	500100	329835	434372	439858	369541	429406	835304	594934	451557	695180	416836	527851	538297	548982	622439	542374	403150	465121	446088	540152	478810
Cyanidin	Flavonoids	Anthocyanins	1946365	1698245	2162250	694763	1915362	1536590	1735432	1693803	1281114	1129017	1363409	1113899	1	1654056	2108955	1891065	1097138	1	815631	808123	941018	956180	1264918	1219214	3044261	3228272	2007440	1961778	2621534	3579261	1746080	1709103	1977588	2012841	2456259	1779116	1688119	2468237	1700554	1710552	2216293	2178659	1987932	1524722	1	2445819	1781749
Peonidin	Flavonoids	Anthocyanins	664022	692567	728981	677400	856721	851207	886264	891109	894896	875374	876119	874037	848624	872741	915261	901692	841414	869934	879994	862163	835267	1	852753	894590	754493	721783	1	743708	799660	790418	790949	779446	791122	783250	808461	805946	762139	804688	796521	799404	782281	798363	799550	781077	768959	764608	778342
Pelargonidin 3-O-arabinoside	Flavonoids	Anthocyanins	1	150104	146900	155336	1526260	1599710	678758	1596725	919053	1828990	763825	770092	1748697	1690108	1023697	768391	1678514	1649905	1822289	788317	686839	970138	819388	908404	411046	425242	227555	176355	1064706	1054056	883916	846447	1158178	1159315	1111504	1109773	946094	931832	966078	934525	970591	998841	998676	928618	1068076	1283278	1107181
Cyanidin 3-O-xyloside/Cyanidin 3-O-arabinoside	Flavonoids	Anthocyanins	668828	824588	644415	646763	146542	648897	618988	613848	588145	609822	634019	607954	628052	643309	787680	659517	615167	583787	636552	704665	637236	668115	621085	686866	184397	156235	170422	147595	123954	128295	114233	102906	119730	119998	108516	99646	125472	110699	109547	180434	135758	128399	755873	898618	99732	122794	123445
Pelargonidin 3-O-glucoside	Flavonoids	Anthocyanins	377283	363254	338383	347347	728213	737144	966128	992450	543323	554647	559123	538201	817296	849546	1067219	1023740	1852229	170568	360289	367369	457128	469794	576409	551368	103970	106291	254053	109030	290504	283162	217659	1749234	316206	358606	460491	479701	1796837	397735	569630	530377	1907508	376232	322829	309483	1649503	390834	1739585
Pelargonidin 3-O-galactoside	Flavonoids	Anthocyanins	1	1	1	1	1	1	1	1	1	1	1	1	1	1	1	1	1	1	1	1	1	1	1	1	1	1	1	1	1	1	1	1	316206	1	1	1	1	1	1	1	1	376232	1	1	1	1	1
Delphinidin 3-O-arabinoside/Delphinidin 3-O-xyloside	Flavonoids	Anthocyanins	104230	103751	105502	107620	155454	159204	155436	150125	133598	132349	123892	122916	128899	138333	148016	146996	1	1	128171	124488	126332	127806	131455	137694	82586	205208	180596	183238	151614	151661	137433	124324	131174	127745	123383	123992	158956	155662	136748	142374	173679	174889	123642	115260	120650	115401	137674
Petunidin 3-O-rhamnoside	Flavonoids	Anthocyanins	200193	160206	193682	178448	806745	826270	819011	795115	882575	854435	783178	802900	907537	4014295	1088986	3909982	837881	4361749	1072044	969643	894666	925582	1020035	943978	253534	284335	287439	369852	306616	361015	225349	231284	286097	277572	276692	293490	314744	175561	314701	383865	429888	398365	347239	309402	324120	400251	357525
Delphinidin 3-O-galactoside	Flavonoids	Anthocyanins	539473	527939	630295	572081	362317	326208	251532	276392	456197	434619	1	274584	209203	249342	324092	322939	1	1	234379	171637	292193	305838	294841	326256	161633	1	1	1	1	1	1	1	1	1	1	1	1	1	1	1	1	1	1	1	1	1	1
Cyanidin 3-O-glucoside/Petunidin 3-O-arabinoside/Peonidin 3-O-arabinoside	Flavonoids	Anthocyanins	1063312	980476	1002493	1028840	667786	672835	603374	592219	555086	656802	1	578882	582053	560236	600423	661086	358601	349661	487475	561755	534097	543392	1	664873	579075	576831	594890	610981	4644602	4846928	4383268	4632695	4299334	4322068	4114369	4434545	4658446	4544961	4656617	4655260	4899791	5183401	4051520	4334491	4522121	4700081	4286005
Malvidin 3-O-arabinoside/Peonidin 3-O-glucoside	Flavonoids	Anthocyanins	304067	298894	285061	292144	729179	708819	908085	917366	557430	561956	564946	564028	869265	846780	1047267	1007647	932741	965068	415465	416076	506310	484785	586372	585910	199796	87891	218529	118833	303542	275260	196170	199783	215477	255022	449466	442385	147345	165678	1105331	1069151	226857	235059	1030176	90589	204248	230789	239793
Delphinidin 3-O-glucoside	Flavonoids	Anthocyanins	539473	527939	630295	572081	362317	326208	251532	276392	456197	434619	244017	274584	209203	249342	324092	322939	363612	297424	234379	171637	292193	305838	294841	326256	161633	390640	115127	185471	548084	586431	503408	1	561567	87824	568885	1	534495	515136	556450	524900	603570	642072	491176	506586	514798	543350	540213
Malvidin 3-O-glucoside	Flavonoids	Anthocyanins	8732036	8659749	9210564	9107419	21600000	21100000	21300000	21300000	19600000	19200000	17600000	17600000	19500000	19400000	22500000	21600000	14000000	14000000	18100000	18300000	1	18600000	20200000	19900000	3388923	3312452	3278918	3312303	17400000	17100000	16300000	16500000	16300000	16700000	15500000	15800000	16300000	16000000	16400000	16600000	18400000	18600000	15200000	15300000	16200000	16900000	16100000
Petunidin 3-O-glucoside	Flavonoids	Anthocyanins	115649	115896	110498	105938	328815	350275	642092	332497	273038	265307	250281	472284	268985	287913	339652	346228	204056	165353	247386	281850	565105	551909	260240	621756	233230	236038	239990	1	342816	309372	295661	323238	300241	296134	292563	287828	210577	292990	317414	307849	321644	312253	295161	295059	291315	315685	298860
Cyanidin 3-O-(6''-acetyl-galactoside)/Cyanidin 3-O-(6''-acetyl-glucoside)	Flavonoids	Anthocyanins	755498	746175	1168126	89184	1	1	1	1	1	1	1	1	1	1	1	1	1	1	1	1	1	1	1	1	625027	570837	643284	543948	1	788506	1	1	1	1	1	1662235	698762	1	676973	1326394	1	1	1	1177788	1	1	1
Peonidin 3-O-(6''-acetyl-glucoside)	Flavonoids	Anthocyanins	100090	107645	96559	103962	3093923	2657875	2895014	2846085	147575	2421939	2450526	2460456	122418	2861617	3534618	138751	2286522	2314612	113616	2837643	1370210	2689295	2553925	152680	97913	111034	1	98956	170079	157372	109521	114091	1	143740	1179785	1089720	1117725	921583	1034594	1109909	1438230	180387	124609	974232	1	1	130577
Delphinidin 3-O-(6''-acetyl-glucoside)/Delphinidin 3-O-(6''-acetyl-galactoside)	Flavonoids	Anthocyanins	1799780	1718387	1868775	1874305	1413410	1342276	1354694	1089749	2092709	2121937	1913875	1583226	1303012	1300208	1005065	1422252	245134	283762	1193532	1182628	1388470	1379049	1201374	1226938	1179365	170180	184940	178121	381165	377201	1697846	241999	379393	381428	125085	463777	357487	377808	228151	362421	1974129	1554639	1577833	347888	347099	390045	172983
Pelargonidin 3-O-(6''-malonyl-glucoside)	Flavonoids	Anthocyanins	2676175	2915860	3081393	2786195	5808783	28400000	301595	28100000	2316614	4187169	21400000	21400000	4740916	25400000	31200000	5368542	3173705	2954635	26300000	26200000	24600000	24300000	4755187	4788997	4115862	4124760	4065368	4095585	329415	321360	20400000	1275261	1378542	314531	196627	1191793	300692	308247	293713	303992	375821	21200000	1385004	1396949	275848	1318752	294919
Petunidin 3-O-(6''-acetyl-glucoside)	Flavonoids	Anthocyanins	963071	940620	1081815	1059804	380460	397934	381566	364002	10200000	378240	310066	306794	330538	323710	411289	402258	7432771	204345	292682	9910069	306292	300228	358480	359007	1	442076	577642	156781	428670	429622	374050	346322	377598	396558	361363	350082	382231	397062	383462	388439	508382	478077	327625	316482	348405	369154	375336
Petunidin 3-O-(6''-acetyl-galactoside)	Flavonoids	Anthocyanins	963071	1	1	1	380460	397934	381566	364002	1	378240	310066	306794	330538	323710	411289	402258	1	204345	292682	1	306292	300228	358480	359007	1	1	577642	1	428670	429622	374050	346322	377598	396558	361363	350082	382231	397062	383462	388439	508382	478077	327625	316482	348405	369154	375336
Malvidin 3-O-galactoside	Flavonoids	Anthocyanins	304683	155872	130672	143572	180343	166745	2799040	2715398	2380417	124964	1433480	2336629	129808	2657626	202199	2766844	2178649	2172470	2670052	2703731	2439623	95288	177802	160927	360330	171319	280729	297776	318157	151686	288491	266112	1313560	1305783	1210855	140525	1428033	1412274	277862	240339	1516081	179643	146723	1308930	193621	1558135	1289844
Cyanidin 3-O-(6''-malonyl-glucoside)	Flavonoids	Anthocyanins	519310	477978	573217	576009	393412	398589	384878	389123	430679	415526	357253	356762	348203	355275	435628	428742	135263	138004	328519	318772	325733	933314	397192	420629	420577	419523	376285	378082	499037	508379	459982	445023	440775	460155	420760	428737	491891	456059	477876	503666	576751	591739	435399	403086	442913	475189	437091
Malvidin 3-O-(6''-acetyl-glucoside)	Flavonoids	Anthocyanins	1304630	1318254	1306208	1302551	1713121	4021575	4356749	4358390	1668253	1674447	3244781	1532731	3253454	3256867	4387755	1707861	1400516	1527354	2342691	1471617	2587719	1430963	2593397	2587429	1077181	1131252	852776	849951	1204685	1139475	1503287	1578347	1242719	5250522	1586938	1624138	1054070	1000010	1305999	1241448	1189463	2116135	1075647	1550807	1627556	1291074	1323295
Pelargonidin 3-O-(6''-succinyl-glucoside)	Flavonoids	Anthocyanins	185316	2315652	2608118	2491471	2927669	11300000	12200000	12400000	7624152	7585099	8907890	8839767	9239420	9288057	11900000	10600000	3808445	1957256	6571885	6424788	7013289	7081637	7158020	7201222	377381	372418	420210	122571	1434294	1448572	1395971	4188481	1332052	1338744	3823016	1354013	1419066	1348907	1395129	1432668	1	1529329	1337609	1337141	1378896	2974345	1386134
Cyanidin 3-O-(6''-succinyl-glucoside)	Flavonoids	Anthocyanins	683118	648472	698855	699678	2294312	2185420	2183847	2145284	2146335	2315091	1943754	2012476	182953	2028321	2784337	2337143	1931800	1703977	2038398	2081302	2038026	1975497	2217123	2106491	1713341	297097	389482	422312	452363	443366	346141	383627	500547	507230	628890	640528	447145	448175	946820	452340	568239	776495	393718	370209	384480	443773	457246
Vitisin A	Flavonoids	Anthocyanins	1155807	3012801	1205095	1221883	796704	768041	702204	704059	982334	986925	824324	796799	425808	643847	916253	794420	26800000	235889	586658	35100000	657420	676219	816920	816007	771608	785841	757663	789300	30500000	30300000	27500000	27400000	26300000	26300000	25300000	216068	28700000	27900000	248385	29300000	28600000	283172	25300000	25600000	25100000	30900000	26000000
Pelargonidin 3-O-sambubioside	Flavonoids	Anthocyanins	164622	162801	172632	175523	2468578	2670688	2960689	2770031	2645850	2701322	2586319	2556916	1851621	988445	1187684	1000732	2006033	1943993	3018141	891907	1994039	1862747	958512	2014441	248593	247972	430955	436870	753239	769159	787149	789069	812435	802624	875562	922477	758366	716024	821451	820428	860736	899379	920791	914855	975956	1064725	843532
Pelargonidin 3-O-rutinoside	Flavonoids	Anthocyanins	454768	833846	25900000	539607	34700000	35000000	34100000	264338	358590	573453	476971	37500000	32700000	2576176	38400000	2842779	1823638	185282	1	30900000	34200000	34300000	36800000	2797549	1	1	566186	1	706785	5531023	4954539	4968876	5497061	5633492	5177422	5236945	738815	5132330	888743	695531	6163239	6083617	4690226	674521	4945061	5220598	619393
Cyanidin 3-O-(6''-dioxalyl-glucoside)	Flavonoids	Anthocyanins	1	1	1	1	263857	1	1	261211	1	1	1	1	227415	1	85656	1	92548	98357	95798	96257	209322	82723	1	262469	1	1	1	1	1	1	1	1	1	1	1	1	1	1	1	116878	1	1	1	1	1	1	1
Cyanidin 3-O-(6''-p-coumaroyl-glucoside)	Flavonoids	Anthocyanins	43100000	42500000	55000000	50800000	29300000	29300000	27900000	27300000	37100000	36500000	32700000	20200000	27600000	27300000	32800000	31200000	1	19800000	24200000	25300000	28000000	27900000	31500000	1	47300000	47300000	44200000	44600000	50100000	50100000	44400000	44500000	48100000	48800000	43900000	44300000	45700000	45700000	45900000	45800000	56100000	55500000	40900000	40400000	43300000	46300000	44700000
Cyanidin 3-O-rutinoside/Petunidin 3-O-rutinoside/Pelargonidin 3-O-sophoroside	Flavonoids	Anthocyanins	64400000	64500000	66900000	641974	318987	312225	280234	261680	410103	406540	9893600	343367	272469	249619	315728	317788	20100000	18800000	231743	236147	280341	280300	325008	333194	47100000	47300000	41900000	42200000	542002	42800000	37800000	37400000	41100000	38800000	37600000	641089	39300000	39600000	592594	40000000	47500000	47500000	35200000	26300000	37600000	39700000	38400000
Delphinidin 3-O-sambubioside	Flavonoids	Anthocyanins	82300000	81400000	1	84900000	38500000	428974	37300000	37300000	318430	2246909	2147425	2171595	36200000	1519292	42400000	40800000	1361567	1308994	1791343	1809635	1884933	1891885	1961760	2021184	3384997	3159294	3055971	3179035	2740370	2870058	2535444	2437873	2661018	2728940	2392701	2457643	2541889	2659108	2578383	2681050	3151372	3135872	2284114	2298621	2458624	2578844	2649585
Peonidin 3-O-rutinoside	Flavonoids	Anthocyanins	10600000	9281332	8819149	9250046	2802488	2822501	3008090	3039450	2792164	2845979	2668090	2568089	3203068	3253334	3849853	3332660	2869094	2813204	3561730	3470005	1	3147951	3394785	3551997	194475	207586	210611	205923	287909	590025	527370	501989	226315	290223	592111	207041	219243	258921	672618	239925	655090	354036	562339	457217	234540	303007	288481
Cyanidin 3-O-(6''-caffeoyl-glucoside)	Flavonoids	Anthocyanins	36100000	2012910	37000000	36500000	7344829	4490019	6565811	6520351	24400000	9199423	21700000	8439730	6549898	6511489	9390626	7768570	12100000	4012438	6183060	6093664	3775107	6789976	7716021	8573013	1332693	1271888	3209308	3133543	1299464	1054991	7162835	7203119	1239633	8019045	7045955	7050434	7386459	7434214	1379155	7371155	1270776	1270812	1126194	6389800	31900000	1059260	1245335
Delphinidin 3-O-(6''-p-coumaroyl-glucoside)	Flavonoids	Anthocyanins	36100000	2012910	37000000	36500000	7344829	4490019	6565811	6520351	24400000	9199423	21700000	8439730	6549898	6511489	9390626	7768570	12100000	4012438	6183060	6093664	3775107	6789976	7716021	8573013	1332693	1271888	3209308	3133543	1299464	1054991	7162835	7203119	1239633	8019045	7045955	7050434	7386459	7434214	1379155	7371155	1270776	1270812	1126194	6389800	31900000	1059260	1245335
Pigment A/Peonidin 3-O-(6''-p-coumaroyl-glucoside)	Flavonoids	Anthocyanins	1712587	1754701	1816807	1121064	1661098	1612689	1784941	1754291	1737555	1808424	1742520	1591426	1714354	1709088	2187641	1856837	1396175	1368316	1883376	1743320	1740919	1699696	1762943	1803537	1	573750	1655579	382410	811537	670526	1812111	1926932	674472	834304	810395	623756	637389	644999	1765044	1859099	787889	902945	686564	578718	724803	376134	635603
Delphinidin 3-O-rutinoside/Cyanidin 3-O-sophoroside/Cyanidin 3,5-O-diglucoside	Flavonoids	Anthocyanins	35900000	35900000	37000000	36300000	19200000	16900000	17900000	17800000	6573112	23900000	19100000	21700000	17700000	15700000	21100000	20000000	11100000	5985591	14800000	16600000	16300000	6034862	20700000	19600000	40200000	40800000	38000000	37100000	36700000	1372338	32500000	32700000	35200000	35700000	31000000	32500000	32100000	1245396	1315498	716791	40700000	36400000	1089977	1090293	31700000	34100000	1376657
Cyanidin 3-O-sambubioside	Flavonoids	Anthocyanins	6725103	930329	6949683	7206147	765005	789252	803338	838507	1161995	3121662	1195519	663942	513244	483780	1063320	962613	193574	1021222	552730	521766	740977	352281	791427	873659	3985156	4179998	1113037	246489	4977951	4981800	3409134	666235	947881	1007098	4869379	3378695	4257066	740041	4306033	762251	4801510	4802666	1016792	647252	720821	817923	821532
Pinotin A/Petunidin 3-O-(6''-p-coumaroyl-glucoside)	Flavonoids	Anthocyanins	884106	484255	333793	291520	1152245	321194	1254146	286867	412491	1139672	1099604	1109431	1197697	1227551	326188	318971	847817	841724	1211231	1136052	286305	1077194	326993	1202255	170655	127998	382812	390105	337350	348406	372235	337633	300661	343275	355868	359194	292076	292225	313963	324821	360308	387770	251822	297482	339895	424783	370666
Delphinidin 3,5-O-diglucoside/Delphinidin 3-O-glucosyl-glucoside	Flavonoids	Anthocyanins	559023	782512	842161	846220	721017	735613	824121	739845	1076541	503059	353228	412307	326742	621008	721426	400964	348744	320811	181683	445049	609978	351116	461597	750318	632559	626568	468789	477069	1595289	1657700	2417079	1288757	5285675	1645719	1510752	5476663	12900000	13100000	3012765	12800000	1657536	910845	1342942	2749112	311699	1308706	796969
Pelargonidin 3,5-O-diglucoside	Flavonoids	Anthocyanins	107286	644654	6054542	116488	1086967	1074737	890313	889049	4987542	5037049	4486415	1786529	1025846	976160	125993	112752	261954	345865	101588	975064	1371906	99360	575627	106231	1752644	1791082	111073	1716001	8045866	7971525	7219508	7163953	8247747	8251829	7691774	7747439	7325658	7285084	7451814	7397173	8302760	8191046	6721160	6626695	7042935	7686730	7465108
Delphinidin 3-O-feruloyl-glucoside	Flavonoids	Anthocyanins	1553116	937210	1501891	1530760	867662	981546	1027164	1021775	1005608	540487	983432	943373	980913	979421	320217	1168966	744738	755723	1090332	1037418	986265	948364	1062288	1090415	664689	433565	345774	648008	486684	636008	568273	531911	652478	624502	74340	258748	321563	579446	591378	570479	685955	291565	487158	312725	280739	313506	550450
Petunidin 3,5-O-diglucoside	Flavonoids	Anthocyanins	274871	1	1	1	272381	343802	395758	394722	397426	365923	310645	325134	393799	407133	640060	446827	317678	304460	462693	426391	398387	386213	448631	405475	341947	374367	1	190611	1	1	1	1	79715	1	1	1	1	1	1	1	99673	104125	1	1	1	98720	1
Malvidin 3-O-(6''-p-coumaroyl-glucoside)	Flavonoids	Anthocyanins	124523	247134	159752	271410	694843	745019	873441	850928	628651	622702	595755	577421	852810	864421	1145064	966150	565198	597002	814773	787020	737258	708320	792608	827407	244284	246964	244761	248579	290493	302796	238943	84620	107807	281855	1	84101	1	93849	113406	263859	348245	108420	74539	79625	101262	141886	89510
Malvidin 3-O-(6''-caffeoyl-glucoside)	Flavonoids	Anthocyanins	1392035	1422935	1512069	1440273	1368494	189449	981341	1332402	1	217410	102327	95744	189902	1215747	1099720	1	439357	413247	164941	179429	1147402	188124	225489	1341804	1	1	582222	959500	165437	179600	144210	1	154123	145989	142430	137368	161103	509381	135988	154970	188917	189573	128282	129353	129594	1	157838
Malvidin 3,5-O-diglucoside	Flavonoids	Anthocyanins	1137978	1199563	559161	563226	578785	585015	630703	678480	464101	489435	443327	449211	547338	496509	813614	607560	409372	356833	475762	532562	525272	524986	500360	519273	1	510540	1	466753	637044	663352	552024	533537	590266	844854	680809	714557	717418	302034	582563	815154	1176533	1492055	522118	664206	820367	903576	746226
Cyanidin 3-O-(6''-malonyl-3''-glucosyl-glucoside)	Flavonoids	Anthocyanins	1516943	1566757	1621006	1589838	1618381	1565613	1595395	1554399	1661947	1736353	1424132	191727	1333133	1343298	1774305	1595092	678284	650394	1247334	1239767	1331582	1341265	1570321	1554528	581165	582910	537181	553010	355276	380188	337495	348644	336084	333688	312083	332475	212217	343154	349015	346223	375526	381191	302352	308074	342377	373546	300432
Cyanidin 3-O-xylosyl-rutinoside	Flavonoids	Anthocyanins	1	1	1	1	557172	497231	532061	672908	485660	485903	531875	445254	624783	621865	782534	587243	576609	523187	657303	651294	635180	603799	596259	582972	1	1	1	1	233687	217602	203602	199705	192370	200025	171265	174886	218629	198094	198440	209826	187483	207682	185918	172757	183264	239496	208881
Pelargonidin 3-O-glucosyl-rutinoside	Flavonoids	Anthocyanins	764270	774904	779463	769933	338166	896974	396064	377935	862250	1744287	854436	819657	349089	346920	427215	1041685	877966	856440	1064142	1018535	1362727	1372333	1524679	1079192	769974	779245	469104	465760	295923	1911179	1608041	1630549	1862047	1864535	264717	1	1872598	1842375	1803034	1823099	2310626	282733	1586244	1553214	1679399	1728109	1749992
Cyanidin 3-O-sambubioside 5-O-glucoside	Flavonoids	Anthocyanins	513806	488289	521753	484932	601653	604092	580912	295642	670319	676667	554112	579762	216141	566335	855302	619763	400731	185138	540232	197911	211010	233819	615678	223234	694806	709224	668395	651255	735849	746845	658988	651543	686011	688078	614637	616923	736860	736084	740538	734093	890838	854666	627566	116411	661024	671578	665442
Cyanidin 3-O-glucosyl-rutinoside	Flavonoids	Anthocyanins	219502	482462	603922	211867	293426	326734	269241	423900	403596	379989	423509	404309	443783	491453	295428	274232	180337	161365	467044	469960	382539	505262	418972	270316	5006913	5065888	5032514	4989901	360038	350030	303364	302609	322472	331431	298554	300486	343465	317551	300110	337928	404259	416273	281456	271950	306218	309581	309178
Cinnamtannin A2	Flavonoids	Flavanols	387678	378786	429661	1145572	138448	152119	139251	113558	783650	671160	782710	581642	142398	153956	191980	208483	1	87178	145447	150641	221691	215255	237681	242694	524457	515143	458048	445657	1040404	1061395	872781	908427	1542086	1432282	1282385	1036999	948278	931499	937124	915132	1351922	1409825	821807	817259	944256	947861	918525
(+)-Catechin/(-)-Epicatechin	Flavonoids	Flavanols	104000000	103000000	104000000	105000000	36600000	36700000	37100000	37000000	36400000	37200000	33200000	33600000	33700000	34500000	40000000	38200000	24500000	23800000	32100000	31300000	31600000	32800000	35900000	35300000	8214176	7301394	6314373	42000000	38400000	38100000	34800000	34600000	34300000	34800000	5468450	33700000	34600000	34300000	34900000	35900000	40600000	40600000	32700000	4706023	34800000	5801322	35200000
(-)-Epicatechin	Flavonoids	Flavanols	104000000	103000000	104000000	105000000	36600000	36700000	37100000	37000000	36400000	37200000	33200000	33600000	33700000	34500000	40000000	38200000	24500000	23800000	32100000	31300000	31600000	32800000	35900000	35300000	8214176	7301394	6314373	42000000	38400000	38100000	34800000	34600000	34300000	34800000	5468450	33700000	34600000	34300000	34900000	35900000	40600000	40600000	32700000	4706023	34800000	5801322	35200000
(-)-Epigallocatechin/(+)-Gallocatechin	Flavonoids	Flavanols	13000000	302201	933413	237787	2617690	5544926	6771685	6804096	3081862	2925375	5832908	6632911	2223606	1	869897	2673177	7440892	7269022	7682852	3044575	6801198	7355629	2751156	7619111	1215078	3908851	1128029	3251880	1	3812056	3088864	2525960	2750819	1	3002999	1923486	3616082	3537904	3780314	3570562	3313277	3556188	1	3623346	2236907	3086537	1
(+)-Catechin 3-O-gallate/(-)-Epicatechin 3-O-gallate	Flavonoids	Flavanols	2701329	2760671	2815669	2809713	1291479	1279492	1251325	1217241	1675726	1626687	478400	519868	1198440	1130758	1501765	1384700	619015	623220	1084255	1102151	1013659	1203376	1381840	1392865	2663020	2718410	2867868	2511504	2023663	1963216	1836894	673330	2518872	1897670	1820461	2310497	1836869	1899121	1888578	2427136	1948134	3052457	1646324	539053	1710242	2515161	1748705
(+)-Gallocatechin 3-O-gallate/(-)-Epigallocatechin 3-O-gallate	Flavonoids	Flavanols	1684394	1615333	201828	202125	1270205	1243740	329427	314354	1233095	330237	259055	1127996	228792	1160378	274892	265777	885542	155892	988054	1033235	1048965	250648	1117783	1087846	69887	78335	112813	125576	1079702	943785	935175	974561	1011856	1003789	116125	976043	896719	911405	163294	857820	926020	1057868	846593	141368	1268184	1047182	915570
(+)-Catechin 3-O-glucose	Flavonoids	Flavanols	20400000	20400000	21900000	21700000	47800000	47200000	47100000	47700000	43200000	43400000	39400000	39200000	43300000	42800000	49900000	46800000	31700000	31500000	40400000	40300000	41300000	41500000	44800000	45000000	7588940	7419873	6930192	6886181	41400000	40400000	37600000	38200000	40200000	39400000	37000000	36700000	38400000	36600000	37800000	37800000	43300000	43900000	34900000	36100000	37800000	39700000	36400000
Theaflavin	Flavonoids	Flavanols	149491	131391	144153	139769	813092	2635018	1840804	2655821	282584	291702	2439525	2358602	839108	1866893	1110710	1001641	481929	2355905	2898461	2833678	2592287	2614203	1762560	2753167	182453	174595	151307	141862	1614062	1668755	1466508	1420988	1506817	1465642	1440731	1451610	1597455	1523997	1555539	1561471	1515357	1579654	1422091	1521884	1461923	1825372	1477767
Procyanidin dimer B7	Flavonoids	Flavanols	27800000	74300000	77800000	77500000	34900000	23000000	34000000	34000000	42800000	42600000	37900000	38000000	21600000	21700000	25300000	24500000	14900000	14800000	20500000	20500000	22500000	22600000	25100000	24400000	54700000	54500000	49000000	48800000	42000000	41200000	37100000	2249722	40300000	40800000	36700000	37100000	38700000	2426284	39100000	2454167	45800000	46400000	34300000	34000000	37100000	39200000	36600000
Procyanidin dimer B2/Procyanidin dimer B1/Procyanidin dimer B4/Procyanidin dimer B3/Procyanidin dimer B5	Flavonoids	Flavanols	1	1	1	1	1	1	1	1	1	1	1	1	1	1	1	1	1	1	1	1	1	1	1	1	1	1	1	1	1	1	1	2249722	1	1	1	1	1	2426284	1	2454167	1	1	1	1	1	1	1
Prodelphinidin dimer B3	Flavonoids	Flavanols	907852	948571	1014494	1184964	469359	1769488	1120893	1513638	1784460	10200000	7700219	1229984	1460149	808581	1787502	1616847	870042	898413	462507	1522462	979038	971456	1436853	1631906	3586060	2817546	2403945	2289114	1186720	778109	792198	4210028	819895	660518	4184719	4128818	5064297	4509775	829159	749892	1119515	1236876	685101	3881093	599669	713076	768738
(-)-Epicatechin-(2a-7)(4a-8)-epicatechin 3-O-galactoside	Flavonoids	Flavanols	231768	266476	333638	342320	300374	6024712	7188197	7514575	5143393	5111525	5561058	5389560	6155160	6001650	7261815	6605583	3317552	3285502	4627583	4529266	5456402	5183917	4737375	4957331	1	1	683291	680798	485046	499472	446629	440858	453418	457778	424317	421416	435155	416526	459386	444842	549904	541038	387249	397503	429662	464458	430899
Theaflavin 3-O-gallate/Theaflavin 3'-O-gallate	Flavonoids	Flavanols	1	1	1	1	190943	169868	74274	89798	105132	194288	1	1	285124	1	1	1	1	1	111539	139720	113829	254096	272927	1	1	1	1	1	136896	136616	134827	134307	125432	118352	129899	119680	138191	127103	130206	137766	136860	138519	140479	123845	131275	148361	129426
Procyanidin trimer C1/Procyanidin trimer C2/Procyanidin trimer EEC	Flavonoids	Flavanols	1	1272287	1	1	1	1	1	1	1	1	1	1	1	1	1	1	1625871	1	1	1	1	1	1	1	1	1	1	1	1	1	1	1	1	1	1	1	1	1034113	1	1	1	1	877780	1	1	1	1
Procyanidin trimer T2	Flavonoids	Flavanols	5172559	1272287	5465827	5477273	4481630	4356289	4268860	4251244	9343517	9243594	8406756	8431054	4489500	4521520	5244749	5089460	1625871	3104643	4359869	4410737	5325058	5438853	5954588	5768246	5960877	5819370	5336596	5266228	10900000	10800000	1	9513088	10900000	10900000	9847381	9900494	10000000	1034113	10000000	10100000	11800000	11800000	877780	8910339	9765050	10200000	1
Prodelphinidin trimer GC-C-C	Flavonoids	Flavanols	8991879	8835032	9209670	9296253	467735	5149980	4864659	4903851	3287574	3289937	3051823	2124770	1162337	429069	561901	1300246	1498611	1551377	1955899	1988570	2235046	486466	575475	2247770	12200000	12300000	11600000	11500000	18900000	18900000	16900000	16700000	18800000	18900000	17100000	17200000	17000000	16900000	17100000	17200000	978142	976423	15500000	15200000	16700000	663430	751786
Theaflavin 3,3'-O-digallate	Flavonoids	Flavanols	750988	742762	203773	191433	1	1	1	1	1	1	1	1	1	1	1	1	1	1	1	1	1	1	1	1	1	1	1	1	1	175730	181726	1	1	1	1	1	149239	157260	176358	153394	200519	1	136291	1	1	1	1
Prodelphinidin trimer GC-GC-C	Flavonoids	Flavanols	1158088	1120188	722083	5380569	1233660	2057411	1759337	1945034	644339	3591397	3705647	3229224	4212893	2100495	2595366	2389220	1876421	1941513	2048654	2444840	2471806	2507691	2410956	2473021	7468445	7564954	563188	852599	855736	850171	751099	758343	817743	824558	731584	732037	776958	774810	778000	732941	1015688	1029030	659835	657644	650987	733864	769700
Butein/Naringenin	Flavonoids	Chalcones	572413	2567431	3162612	3007360	3509961	3282736	3491813	3354532	5545503	5379973	2720123	4921873	2514159	3636537	5825161	5750323	3314235	575265	3602373	300511	3344546	4958872	3581640	5345853	956205	978716	816126	958208	5116644	5128053	4658094	4759313	4825719	4614433	4480557	891033	4890487	619145	4900753	4839336	3879865	5606023	4368736	4322758	505412	4638081	4709492
Xanthohumol/Isoxanthohumol	Flavonoids	Chalcones	265396	1	305503	251547	96175	174352	184950	188728	212697	203639	163799	130954	170106	181103	189239	142394	230800	275507	198988	243722	197315	320792	242293	238683	195836	201157	330089	318463	141077	373130	93408	270860	274808	241239	208143	300573	304251	298258	295896	205778	168927	166034	280445	254041	283083	147429	253617
Phloretin	Flavonoids	Dihydrochalcones	493847	613647	548559	550588	350030	4192226	340552	4407609	3989221	4056669	279785	3937742	4205877	279716	4818796	4334077	188551	179736	3850956	3875045	267936	3901939	280130	4044464	441013	455456	186307	171682	3699024	4305790	2610056	2632019	3790743	3607202	814255	3085845	4029555	94960	3124740	3351374	2879254	3056969	3342977	3112277	3386711	3812252	901774
Phloridzin	Flavonoids	Dihydrochalcones	167852	167656	170047	162324	1141935	1145118	1117527	1186872	1100710	1124693	1007175	973104	1250709	1183869	1517715	1284246	1014953	1030875	1400245	1315630	1193834	1226516	1219099	1299149	149475	147116	161308	156337	336529	308927	157162	246723	205221	270832	174692	244304	261515	313664	284678	165907	245322	293695	148717	145142	220954	300808	168664
3-Hydroxyphloretin 2'-O-glucoside	Flavonoids	Dihydrochalcones	20400000	20400000	21900000	21700000	47800000	47200000	47100000	47700000	43200000	43400000	39400000	39200000	43300000	42800000	49900000	46800000	31700000	31500000	40400000	40300000	41300000	41500000	44800000	45000000	7588940	7419873	6930192	6886181	41400000	40400000	37600000	38200000	40200000	39400000	37000000	36700000	38400000	36600000	37800000	37800000	43300000	43900000	34900000	36100000	37800000	39700000	36400000
3-Hydroxyphloretin 2'-O-xylosyl-glucoside	Flavonoids	Dihydrochalcones	1	1	1	1	195022	186307	191326	200209	1	187455	1840015	1682409	191027	244323	212194	221257	1	1	263195	261904	1	223772	216872	239818	305939	303450	537733	544717	945759	962677	982578	991543	1022898	1001254	1101442	1149083	945592	896741	1025732	1026258	1075617	1126461	1162950	1143825	1220311	1340404	1054235
Phloretin 2'-O-xylosyl-glucoside	Flavonoids	Dihydrochalcones	265550	260295	277506	273873	227155	237203	206220	208413	214629	221085	179827	184246	175258	163485	231391	242783	82290	1245225	156486	159274	187345	187232	206073	213913	210688	223713	251604	269412	284773	287007	233926	216224	413484	276078	233809	234260	254764	252216	246828	248742	364759	366339	205168	186015	219480	228566	235936
Dihydroquercetin	Flavonoids	Dihydroflavonols	6874875	8255884	9409267	8353067	3390900	2519409	3656356	2490588	1546082	3497901	2373861	2576857	2687154	2390658	3979949	2990157	2565441	2434643	2472886	2278965	2023890	2588159	3031480	2247193	3938839	2461233	1332932	2025707	4770016	4920100	4061859	4028712	10500000	10600000	3391952	4555248	3581772	4374532	8576899	2074414	5033654	4218410	8009689	8107110	8780038	4415908	4715311
Dihydroquercetin 3-O-rhamnoside	Flavonoids	Dihydroflavonols	318497	328651	2711464	2717722	668753	660264	874586	893068	505549	508569	516574	516053	747009	771849	968694	917888	1	4858727	336827	345523	431442	442720	538438	518784	677411	249839	2610707	2461663	2889459	3043123	2769631	2692216	2588645	2745949	2637961	428725	2627736	3071355	3324916	2978730	704287	2886433	2578281	2202289	2627561	3120064	2670106
Dihydromyricetin 3-O-rhamnoside	Flavonoids	Dihydroflavonols	898925	876173	926786	962863	886810	1	514937	502315	576078	512553	507676	467297	457064	835379	586058	968199	293434	294741	475052	493957	437512	456703	572563	557048	451833	460163	292359	288576	5333803	487588	708103	1	392710	355436	369174	315406	524706	474394	503356	448044	5752772	4904771	10600000	10400000	756403	682333	5193968
Pinocembrin	Flavonoids	Flavanones	2161316	2969148	3054517	1183392	1400630	1557117	3525958	4138210	3128883	2783034	1705953	3077948	250927	3071724	1744923	1866339	114969	334232	1567443	119059	2878274	1591358	3249994	3302811	5194415	4659708	1627450	1521805	3591074	3409658	2285653	2218397	127860	200427	106665	2362350	1008011	1237414	2605060	2938860	2529329	2678011	315074	2902132	3049875	3225843	1209428
Sakuranetin	Flavonoids	Flavanones	594924	640372	582539	564516	136066	123335	162501	1810697	1232245	1408833	120527	162924	494785	1	2186360	173853	995696	2724020	766096	2041576	200677	892456	1143713	171142	1	1221926	487970	731306	3604697	3864601	2939947	2998945	3425396	704354	3211729	3215741	714298	3784078	3390408	3358749	4075442	4089608	3435783	3509100	3550270	3956338	3648236
Eriodictyol	Flavonoids	Flavanones	16300000	18900000	19300000	16500000	3644304	3542055	3647989	3570950	3722002	4179776	4001107	3922167	3420708	3559598	4246666	3542735	2463906	2459193	3316138	3545369	3332623	3455836	3818155	3382591	3005126	3904285	2909363	1	4005298	3814885	2198774	2113605	1508249	1443217	3539696	3514994	3559105	3481946	3436320	1231824	1353319	671823	3980503	3157774	506394	3525409	3288409
Hesperetin	Flavonoids	Flavanones	910755	1076890	252875	660546	4287839	4564329	4443885	2017908	1693879	4360865	4237769	4245607	4261803	2044983	1	4571910	4118349	3922588	4815117	2479340	4577092	4157696	4494879	2207847	1066836	994541	818174	606651	1290350	1321648	1120956	1	1451816	1909050	1365941	2444218	1342799	1003598	1043364	1193031	1468493	1550514	1253366	1403861	1715355	1340819	1458694
8-Prenylnaringenin	Flavonoids	Flavanones	1318744	223654	1	174107	154376	1288441	1499499	1494842	147166	136718	2739213	2738671	1223351	1235779	133555	1341798	779484	682813	218236	1078711	2610595	2488095	136952	142170	400775	399077	1	224403	179734	203458	190630	208285	199635	294438	203920	195489	233189	193060	644565	184260	202224	208529	203659	190364	181832	191535	187564
6-Prenylnaringenin	Flavonoids	Flavanones	1	223654	1	174107	1	1288441	1499499	1494842	1	1	2739213	2738671	1223351	1235779	1	1341798	779484	682813	1	1078711	2610595	2488095	1	1	400775	399077	1	1	1	1	1	1	1	294438	1	1	233189	1	644565	1	1	1	1	1	1	1	187564
6-Geranylnaringenin	Flavonoids	Flavanones	7566437	149163	1	212622	1	1	1	1	1	1	1	1	1	1	1	1	1	1	1	1	1	302903	363368	1	1	1	1	1	243834	217197	175684	15600000	147428	171115	1	1	173129	16200000	14000000	1	16200000	244009	16700000	16600000	135155	1	140615
Naringenin 7-O-glucoside/Naringin 4'-O-glucoside	Flavonoids	Flavanones	859280	858247	905794	899486	2303890	2270517	2302772	2226610	2236028	2181475	1973747	1953882	2053892	2011219	2473028	2351307	1290886	2638447	1857724	715811	1853990	1887049	2130409	2112186	920056	906019	842730	816843	2151480	2155287	1921052	1918596	1876814	1989137	1804227	1764366	803798	1978389	791082	797419	1016413	974883	677201	1721835	1820814	1937921	1947443
Eriodictyol 7-O-glucoside	Flavonoids	Flavanones	318497	328651	2711464	2717722	668753	660264	874586	893068	505549	508569	516574	516053	747009	771849	968694	917888	1	4858727	336827	345523	431442	442720	538438	518784	677411	249839	2610707	2461663	2889459	3043123	2769631	2692216	2588645	2745949	2637961	428725	2627736	3071355	3324916	2978730	704287	2886433	2578281	2202289	2627561	3120064	2670106
Narirutin/Naringin	Flavonoids	Flavanones	537335	517893	562853	389684	399100	410208	384708	307684	478396	459352	1199989	390910	266876	371461	457353	403966	148981	183147	326090	331466	363677	343513	412998	414731	307797	299354	328817	322039	490989	531211	326198	294539	544536	574014	231971	368690	470325	298128	461716	440818	693992	476793	364798	373244	424323	491108	297014
Eriocitrin/Neoeriocitrin	Flavonoids	Flavanones	75400000	1	1	1	3689980	3873556	33200000	3788581	4430632	4126173	4176194	3975342	3827526	3839009	4813017	4270252	2712830	2583604	3809276	3744762	1	3801878	4070186	4084861	1	1	1	1	1	2674212	1	2249293	1	2817679	1	2548856	2336853	2429404	1	1	3015767	48600000	1	2091565	1	1	1
Poncirin/Didymin	Flavonoids	Flavanones	974788	1007197	1002491	1023254	931439	921813	719486	806514	979944	501335	552208	542959	738026	674015	877616	929136	430831	557430	649929	659948	650475	791627	935026	587281	82967	76063	973087	972207	1142650	1122851	955554	979913	1109795	1099067	1012207	968819	1076321	1082694	1	124834	1373792	153801	916687	897852	996984	1	1007565
Neohesperidin/Hesperidin	Flavonoids	Flavanones	14700000	12400000	14100000	14000000	7062866	8536403	7091693	6768781	1583112	1475245	1365489	6454567	1752910	7794202	2090689	1829115	6725413	1229491	1789787	1714028	6475791	7042217	7258765	1748426	17400000	17400000	17400000	17400000	17300000	396820	17600000	350397	15300000	14400000	17300000	17200000	17400000	17500000	17300000	17100000	17300000	17200000	17200000	17100000	337443	17300000	17800000
Naringin 6'-malonate	Flavonoids	Flavanones	171923	168566	109085	1	939018	486044	598519	608776	1	689359	126589	541878	588499	615761	1019950	161343	613743	680107	667678	666469	638221	630731	168591	657851	1	1	1	1	447588	465052	401340	405951	412630	421911	367712	345671	398693	377255	405797	396501	530899	508544	352460	345478	384076	424744	390860
Narirutin 4'-O-glucoside	Flavonoids	Flavanones	1644570	1639635	1675321	1678973	1875574	1889562	1790493	1850281	2167888	2186768	1734308	1837422	1730538	1749485	1972542	1938004	1158085	1183805	1701893	1663207	1726501	1729276	1906005	1902486	997712	1011670	601910	585351	2527172	2530309	2127135	2094585	2429555	2339340	2124570	2108366	2472270	2376992	2351339	2345834	3028519	2914132	2090259	2042857	2220791	2276246	2197040
7,4'-Dihydroxyflavone/Chrysin	Flavonoids	Flavones	1820664	898615	1	1550423	863205	878945	104553	291587	532223	516415	760627	218689	365944	800514	123573	646608	562373	548210	476400	747036	505500	481635	858734	108593	749090	170348	758152	732510	1233543	1351922	811738	784883	648799	485507	520703	530702	1289303	1266417	1068767	1176680	614489	486010	555491	739079	623192	510988	549180
7,3',4'-Trihydroxyflavone/Baicalein/Apigenin/Genistein	Flavonoids	Flavones	583365	717086	484382	601375	1406311	1401072	1380947	430616	592689	605093	1985197	1943521	1249853	1275810	1607012	1396477	265895	874471	1120523	1152528	1247270	1220073	589319	1336748	1587208	693887	65743	2305831	481900	541349	501725	1371776	152777	1322977	430864	450487	511114	502202	490429	152281	176539	325760	192499	447360	1190585	538344	527068
Scutellarein/Luteolin	Flavonoids	Flavones	1971849	2751104	2924095	4599093	1555089	1668780	1	1825648	3697223	3739162	1	1445383	1679341	1635376	1	1898157	1862386	369172	1050262	1	1123491	1204251	3076968	976048	880994	876590	437334	460307	2389586	2448026	2210504	3133256	1710488	1755696	1768158	1	3079915	1276174	3247634	2210053	1578761	2526945	1035224	3027665	2028063	2299973	1357945
Hispidulin	Flavonoids	Flavones	1	266972	1	401115	122376	115518	79926	429650	138505	139568	120015	154361	115141	851015	124547	139696	740038	226687	1161744	892824	108157	684641	134784	110523	641922	482037	355448	372720	851967	754330	655362	450659	740482	517773	778390	874971	445041	196239	700336	665510	744584	722584	198690	180182	578128	742846	438556
6-Hydroxyluteolin	Flavonoids	Flavones	1700657	153495	1875530	1912199	680379	656892	613881	642696	643117	608994	553308	504431	1106128	561662	1372730	637170	361410	378464	517378	535933	519546	508746	572634	595452	1727191	1565551	1479777	1	1318188	1448602	1700762	1682846	1914016	1982961	1843225	1740835	1720176	1581443	1574590	1559356	2048657	1781601	1680272	1669293	1750206	1828088	1988505
Cirsimaritin	Flavonoids	Flavones	1159447	1245600	941429	1347906	200081	2388504	1864391	3738721	1520876	1	3991707	4011798	155091	143691	3472525	196701	3027095	2100126	130637	1110399	179608	4107184	3753982	2189331	5470367	5315564	1	254901	2103712	188193	1834311	1706426	183364	1605567	177968	1628632	169872	175317	1680395	1665656	198908	1778336	156052	1633542	149357	6445790	180391
Nepetin	Flavonoids	Flavones	2500389	799063	499873	1044238	1256623	1341388	1239104	1154317	2138103	1582160	1323323	1289107	1558145	1462405	1739972	1509572	1918496	1903291	1972597	2048359	1673004	1753085	1732887	1722866	1569349	1753168	900200	1102205	1	123395	98464	115315	2899494	382381	2586736	547576	116314	100234	103743	99430	4875395	200918	4013227	119698	2904641	3299123	1
Jaceosidin	Flavonoids	Flavones	3435164	934119	991989	958204	1	162376	200045	269438	199881	182944	1	179499	235901	277511	319564	1	350927	352157	117191	197841	137237	262210	213745	1	554644	1465753	1435713	1504875	575149	585169	285811	328562	852555	662417	511428	275246	661337	568798	337503	342544	516643	1	414269	600400	184434	326838	811702
Tetramethylscutellarein	Flavonoids	Flavones	4259364	4092915	5845991	3974257	20600000	27600000	29900000	29500000	37900000	37700000	21600000	22700000	32500000	25100000	36400000	31200000	25900000	36700000	31100000	24200000	34700000	34700000	36400000	36900000	2716444	477329	4081007	4901141	20200000	20200000	19100000	19200000	18100000	18100000	16100000	16000000	24400000	24000000	20700000	20400000	23700000	23700000	21100000	21200000	19400000	22700000	20700000
Cirsilineol/Eupatorin/Pebrellin	Flavonoids	Flavones	862346	136898	369838	1000335	5413314	5859726	6198676	5959085	1579123	6871511	1882177	7337026	8370832	2171549	7323556	6356386	7082010	7018344	8036629	8148185	7836094	7847764	7805636	7823241	2404419	2346429	1725729	1327442	2695456	2428643	2121240	1592092	2393326	2438097	2657966	2567438	1856460	2346103	2588289	2234497	2795811	2007455	1995325	2436829	2464737	2313280	2137060
Gardenin B	Flavonoids	Flavones	244076	244162	220673	229609	66400000	72200000	24700000	231061	61100000	231979	68500000	23900000	66200000	24800000	80000000	71400000	55600000	18300000	68400000	68000000	22300000	22500000	225986	25600000	141906	168682	429659	451688	214824	218353	182207	50400000	45800000	220988	38700000	46200000	206470	56200000	185983	198229	44300000	251880	193833	236527	303461	230259	344706
Tangeretin	Flavonoids	Flavones	199986	192003	526990	783159	341435	1540624	1494667	330356	6202697	6688933	5254940	6738567	1	6934030	1886048	5289953	5040827	4945916	6537658	6479361	6198925	6304919	6496673	982224	475225	501356	520560	528625	2466267	2763684	2869683	3029749	2878923	2637629	1	3054262	2868787	787390	1	94408	135129	152507	638500	2999482	755398	3194584	2712210
5,6-Dihydroxy-7,8,3',4'-tetramethoxyflavone	Flavonoids	Flavones	528522	320509	306764	602755	1367140	1306425	1380024	1304874	225261	1294065	1339188	1323610	1234292	1220715	1	1439753	866686	848857	1146217	1167556	1163736	1171925	1195896	213078	522054	551602	471156	481768	521339	1	434385	421140	622901	535552	482525	925859	534478	484459	519035	526666	678726	1173323	575037	850425	463181	521724	489940
Sinensetin	Flavonoids	Flavones	1	1	1	1	341435	1	1	330356	1	1	1	1	1	1	1	1	1	1	1	1	1	1	1	982224	475225	501356	1	1	1	1	1	1	1	1	1	1	1	787390	1	94408	135129	152507	638500	1	755398	1	1
Nobiletin	Flavonoids	Flavones	257892	323754	164889	193112	1008756	1069168	1	1	998958	1	1040159	1038295	1	1091490	1353425	1176618	881900	870490	1122218	1096093	1053956	1020870	1064570	1101565	437308	437892	761191	789787	759235	869733	486379	397961	841103	786176	367115	347631	839491	841241	289676	496936	840055	910582	717290	421874	761630	472867	433949
Apigenin 7-O-glucoside	Flavonoids	Flavones	1	1	186377	172246	1916017	1997324	2203581	1	1976594	1967282	2856535	2957777	3667822	2440744	2610181	2445713	3638647	3596417	4118753	4078252	3627845	3684464	4057138	4045839	256714	248886	1	178441	142791	1121651	977227	1052983	126241	987586	933876	852264	1088923	157326	1116763	1083000	1051885	1106077	111717	1024204	119042	137262	980200
Apigenin 6-C-glucoside	Flavonoids	Flavones	408559	396158	2748252	2751046	753632	747318	933389	947953	588471	618081	589459	588973	798896	814794	1030404	999949	4288785	4123900	5269610	5202170	5004814	517065	624184	606467	825052	885803	733722	713899	396171	399062	347637	316683	356551	360837	529930	544316	2132092	384561	363832	391544	505541	3415378	304357	1823739	1869768	320233	353754
Apigenin 7-O-glucuronide	Flavonoids	Flavones	1330787	1792076	260916	445243	1211241	1038463	763757	1097560	2308070	1770637	1678378	1708371	1	1060390	670812	978848	575843	565813	1	855534	486966	1326883	1100915	1123849	1698611	1863249	506672	500179	3471267	3365668	2649629	2643444	3368808	2924965	2743420	2755310	2643253	3123284	3273268	2697699	2997964	3516814	2964088	2501747	2860328	2790599	2732530
6-Hydroxyluteolin 7-O-rhamnoside/Luteolin 7-O-glucoside/Luteolin 6-C-glucoside	Flavonoids	Flavones	915238	1698915	1606494	959316	1	602140	481801	470717	584742	590372	452141	477753	489321	476941	413410	1	316778	287407	455141	484147	1	445116	553257	541729	433347	485385	836812	838063	1666204	1462564	1557911	1592513	1353389	1187654	1639742	1361295	1005208	1617708	1608157	1146513	1425054	1663476	1506355	1453920	1636146	1724252	1582880
Luteolin 7-O-glucuronide	Flavonoids	Flavones	277124	375803	456896	301988	164498	486884	126202	541790	365380	395157	340463	478008	360751	146596	635004	463723	535907	473056	146133	156508	418732	189550	205970	439856	486138	480269	467753	455377	671943	704167	632133	636197	676126	686485	613142	667688	657755	631833	620712	686530	731931	754019	580940	568969	620979	856116	650486
Chrysoeriol 7-O-glucoside	Flavonoids	Flavones	1	583327	609030	686640	151876	1653217	133115	135983	193572	222501	175408	1585218	143482	140738	2065761	1770801	1591983	1623049	130220	1863149	1750339	144145	1824217	1779832	229055	225343	345537	334933	701427	661041	548435	611362	660858	543889	512957	601800	519318	559501	521340	1	684368	247904	488928	1	477757	736475	187105
Luteolin 7-O-malonyl-glucoside	Flavonoids	Flavones	138713	129796	118984	111763	1524755	1541946	1508399	454537	409047	348521	406343	1320896	1403352	1411551	419747	1603242	531411	903198	1346007	1307059	1374979	1390156	460256	1546254	245183	261295	260778	252069	250937	239404	256590	247337	263671	268735	260767	268630	252446	252599	259268	236947	264811	255946	250656	244539	252339	253958	272531
Chrysoeriol 7-O-(6''-malonyl-glucoside)	Flavonoids	Flavones	592756	1	615646	593814	1185878	1149728	1144247	1705830	1231800	1286196	1037967	1094569	1136416	1121199	1589833	1276084	927008	1026203	1209402	1353150	1089807	1080601	1289073	1309720	684590	698467	224901	235768	619063	704089	664075	584440	656051	630541	592300	563210	623516	680636	596975	698470	520788	544071	600826	621664	622553	640430	584675
Apigenin 7-O-apiosyl-glucoside/Apigenin 6,8-C-galactoside-C-arabinoside/Apigenin 6,8-C-arabinoside-C-glucoside	Flavonoids	Flavones	1	1	1	1	3028117	3063166	3105928	3096277	2707591	2690340	2706603	2714036	3013093	3053574	3788036	3288947	2404493	2384478	3031835	2976210	2897796	2827703	2911208	2934721	229865	233264	253449	236705	1415365	1406679	1372221	1310923	1314630	1265613	1307908	1323827	1391033	1288049	1361200	1377963	1	1348314	1243468	1246368	1349111	1531385	1295413
Rhoifolin/Isorhoifolin	Flavonoids	Flavones	102688	1447721	222709	1	2567136	2634099	2581467	2574272	2908701	2906356	2766476	2730797	2645176	2508941	3222107	2845209	2034863	1991346	2650018	2608309	2591107	2558839	2740152	2775830	1	1619866	1474243	3911447	870602	5699007	827944	5047050	898623	899383	2488366	2547929	840121	847197	1	5264110	3017052	3011801	747861	1	2338014	5355319	1
Luteolin 7-O-(2-apiosyl-glucoside)	Flavonoids	Flavones	22400000	22300000	23200000	23000000	6911629	6849835	10100000	10100000	8332797	12800000	1583931	7205048	6416779	1574782	7464956	1639722	4434887	1093096	3426867	1461807	6687742	6720690	7236662	1618785	16300000	16300000	14500000	14500000	872015	939691	848912	876947	801564	11900000	828530	10900000	869109	11100000	889425	835063	3702944	991143	10000000	9930440	10800000	1032217	10800000
Chrysoeriol 7-O-apiosyl-glucoside/Luteolin 7-O-rutinoside/Apigenin 6,8-di-C-glucoside	Flavonoids	Flavones	542475	558278	4333402	4366649	311107	309724	274313	4693564	409130	393141	355103	9451262	270844	248239	284643	314440	136807	147234	229962	233297	273804	280300	320219	332779	389643	5974093	6972413	5023314	10300000	10300000	11300000	9169088	326251	10100000	9071169	9239208	9344824	9371031	9313335	9389749	11400000	11400000	8511010	8270000	215307	9405238	9383987
Neodiosmin/Diosmin	Flavonoids	Flavones	8018242	6970034	6771272	6744718	2529639	2486715	2661508	2721082	2419892	2485395	2411379	2303774	2813872	4473337	3417084	2962469	2460469	2428855	3048147	2939953	3809902	2636929	2897541	3074712	10500000	10700000	359069	384196	149262	156422	155084	161881	76520	461664	110883	595899	97359	87833	82284	635457	134466	101513	351160	356292	605046	78448	110626
Apigenin 7-O-diglucuronide	Flavonoids	Flavones	1384418	1412878	6104038	3839514	1357230	1296974	947655	1202180	3527359	3480260	1811117	749581	1309158	1342231	1605268	1550116	935657	911582	686135	1311680	819027	1591697	895090	1745698	1820527	1394492	1768599	1258387	2537498	2504233	2381556	2322174	2507710	2622020	2498824	2535332	2351253	2405392	2429332	2338398	2475477	2287906	2171487	2183726	2323171	1083303	2424362
Luteolin 7-O-diglucuronide	Flavonoids	Flavones	838430	662948	596211	922603	324472	306708	271635	263908	1183688	502136	509130	935242	307614	361707	372755	363253	351580	171810	282539	282778	1307944	319950	378233	348212	1065041	1027759	915096	719706	112726	2518145	1047187	2272121	2620086	2577617	2321838	1829896	2307968	1021427	1100104	2266925	1320285	1218088	963774	864653	2184839	2426162	2373224
Apigenin 7-O-(6''-malonyl-apiosyl-glucoside)	Flavonoids	Flavones	1125023	384594	448713	297716	1	344843	357319	339372	225587	339350	213408	1	306463	289212	369281	1	1	153604	246622	253164	251004	267228	317662	192389	1	232645	213514	230180	451053	461140	166602	358512	400286	429144	383727	379194	322399	347250	165962	167287	228658	510649	162421	244233	356186	172417	363107
Luteolin 7-O-(2-apiosyl-6-malonyl)-glucoside	Flavonoids	Flavones	2125008	676067	656656	2066202	479131	1085181	1050134	1085400	596485	591706	1	1053220	1032814	1075323	1274587	1162912	564520	581583	1	986232	646427	601682	645258	671085	1311556	1353131	1382322	1381489	1052358	1050186	942730	943128	302463	945769	331451	307434	969387	954099	964698	983620	1025201	1058580	878100	870809	885628	959525	932185
Chrysoeriol 7-O-(6''-malonyl-apiosyl-glucoside)	Flavonoids	Flavones	519514	532707	588581	542530	166125	156947	211520	175806	244435	279542	202134	208404	155763	165605	176215	258401	153238	143002	231459	114130	174276	156942	213012	184964	306838	339664	351476	334034	85960	88292	411154	87615	121620	114476	105532	99749	97433	86132	82582	88799	118828	125569	356579	378343	89901	87809	86555
Rhoifolin 4'-O-glucoside	Flavonoids	Flavones	5093070	628660	637339	624120	152741	159789	215448	208810	129167	127780	104975	729966	192094	195816	250755	247833	953368	922717	1137761	923544	841926	983785	99199	107884	6031892	6084176	6004796	5961901	126707	130166	150481	131671	128858	129213	114925	131269	106877	113419	1	122076	115527	124713	124476	118954	109737	127684	145929
Daidzein	Flavonoids	Isoflavonoids	1820664	898615	1	1550423	863205	878945	104553	291587	532223	516415	760627	218689	365944	800514	123573	646608	562373	548210	476400	747036	505500	481635	858734	108593	749090	170348	758152	732510	1233543	1351922	811738	784883	648799	485507	520703	530702	1289303	1266417	1068767	1176680	614489	486010	555491	739079	623192	510988	549180
Formononetin	Flavonoids	Isoflavonoids	1892745	320360	598598	2231892	2684776	127353	2133168	2379723	2418921	2118020	2271051	2309789	1601084	1783930	144248	119963	1957883	1928293	112811	120288	1513743	100534	2201342	2125412	685586	2857163	911441	1059413	4912834	5181051	3951335	230014	4617554	213141	4171009	4012541	5107855	5192178	4657847	4666120	194008	262454	3995787	4592563	4615873	229224	218965
Glycitein/Biochanin A/Geraldone	Flavonoids	Isoflavonoids	108647	805362	85779	79259	2423299	489227	463232	496943	1201508	1150335	1076195	1108331	1215365	1043859	1221478	1326033	667619	708847	796951	726033	1066970	1031862	920413	1136446	203063	255575	735392	757569	154919	1	991718	646468	1491489	307209	592488	2620189	697122	1206924	1	1376361	1542042	395293	1445995	1533807	698473	682090	658994
Daidzin	Flavonoids	Isoflavonoids	481796	489186	518215	91309	973531	932625	1007242	900203	935358	957615	916035	804239	820798	817867	1010758	1002324	520556	524008	743093	771968	750706	1012116	944772	841333	809427	1	119079	746689	1004446	1043764	936906	901677	920474	932736	846498	788474	915462	915113	977353	949630	1188948	1139571	854181	822921	866126	934950	929247
Genistin	Flavonoids	Isoflavonoids	408559	396158	2748252	2751046	753632	747318	933389	947953	588471	618081	589459	588973	798896	814794	1030404	999949	4288785	4123900	5269610	5202170	5004814	517065	624184	606467	825052	885803	733722	713899	396171	399062	347637	316683	356551	360837	529930	544316	2132092	384561	363832	391544	505541	3415378	304357	1823739	1869768	320233	353754
Glycitin	Flavonoids	Isoflavonoids	2171242	621678	1460323	1444131	532353	440573	1125229	1698075	1694278	1538008	1584550	1560752	1544360	1789479	1477583	1999754	1275348	1	1247811	1812306	1743426	1734450	2084098	1420667	1459142	1038026	769943	360994	310776	471206	759678	851304	313188	6339769	268984	285773	767546	845931	287068	329116	356432	1	766558	832735	485597	501288	344188
6''-O-Acetyldaidzin	Flavonoids	Isoflavonoids	166829	169286	171025	161937	167909	906939	918612	165398	178105	165426	162669	160243	160263	165232	1183618	171637	777814	735424	982616	153297	149765	151360	176930	169089	147468	145559	162918	156772	170568	239457	159253	147212	271015	268390	175892	245510	167821	174429	166477	165593	281694	215984	228113	209382	152719	163596	182839
6''-O-Acetylgenistin	Flavonoids	Isoflavonoids	784632	784160	828323	833865	721910	736597	753385	737092	741620	748272	669398	630890	668472	670321	751141	736939	2063949	1976320	676564	659332	655645	640105	721247	712046	750574	736529	2264648	787945	792057	791212	585812	679516	794624	785593	755175	681604	761830	758713	760446	737031	951668	897833	642989	572399	577836	720558	726619
6''-O-Acetylglycitin	Flavonoids	Isoflavonoids	128945	159988	158201	168768	1046861	2577534	3236928	3245630	551888	781347	515509	500899	3074286	3132382	3680984	742863	428882	440619	1542489	572815	576944	762828	635897	2125119	416543	213514	157528	182906	461516	474005	475210	476317	431193	455936	421104	385578	509522	486638	503981	474680	505279	503462	482481	429831	482695	484158	456914
6''-O-Malonyldaidzin	Flavonoids	Isoflavonoids	86206	112663	120311	106469	960651	915731	907343	899876	936347	978643	937776	850510	874246	922976	1194935	968427	717043	678698	903157	903492	867569	875267	914090	946065	373217	367026	236808	180075	147797	155768	181617	357663	108212	135663	113791	457581	441254	416329	132512	437153	140354	138119	156659	127208	398849	528196	110751
6''-O-Malonylgenistin	Flavonoids	Isoflavonoids	431998	469808	479402	473333	383980	391772	396697	410719	384705	369510	2192091	327665	332941	335589	431972	413536	1761922	150734	330547	303421	311622	340881	389389	404480	454867	450098	296721	348810	379186	388989	301485	345684	317147	313740	314042	321719	378755	371487	367918	363934	441532	446800	331581	312744	341671	304654	345411
6''-O-Malonylglycitin	Flavonoids	Isoflavonoids	3387577	3360665	3522826	3563438	7353655	7337823	7427572	3738775	2571517	2566943	2469498	6022745	6912485	2804137	3382287	2896904	5730346	5575097	3932851	6742409	6672639	6687825	4108664	1035826	2247088	2217640	2177108	2216457	1134925	3908788	3919251	879023	3612339	3670306	3639186	3678557	1165855	3820722	1024416	3897055	3842375	3853236	3788551	3794672	3848159	935987	3840465
Galangin	Flavonoids	Flavonols	583365	717086	484382	601375	1406311	1401072	1380947	430616	592689	605093	1985197	1943521	1249853	1275810	1607012	1396477	265895	874471	1120523	1152528	1247270	1220073	589319	1336748	1587208	693887	65743	2305831	481900	541349	501725	1371776	152777	1322977	430864	450487	511114	502202	490429	152281	176539	325760	192499	447360	1190585	538344	527068
Methylgalangin	Flavonoids	Flavonols	108647	805362	85779	79259	2423299	489227	463232	496943	1201508	1150335	1076195	1108331	1215365	1043859	1221478	1326033	667619	708847	796951	726033	1066970	1031862	920413	1136446	203063	255575	735392	757569	154919	1	991718	646468	1491489	307209	592488	2620189	697122	1206924	1	1376361	1542042	395293	1445995	1533807	698473	682090	658994
Kaempferol	Flavonoids	Flavonols	1971849	2751104	2924095	4599093	1555089	1668780	1	1825648	3697223	3739162	1	1445383	1679341	1635376	1	1898157	1862386	369172	1050262	1	1123491	1204251	3076968	976048	880994	876590	437334	460307	2389586	2448026	2210504	3133256	1710488	1755696	1768158	1	3079915	1276174	3247634	2210053	1578761	2526945	1035224	3027665	2028063	2299973	1357945
Kaempferide	Flavonoids	Flavonols	4449873	4065024	220119	4462369	2179805	2107357	1974716	2024381	1631957	1536894	1474455	1462515	1601920	1812436	2009616	696083	1085157	974647	1522038	825096	781856	719310	1599237	798183	4777633	5512143	402146	1037091	438338	601421	268901	297509	4835187	366497	250831	4564643	377651	424396	367689	363119	320088	5326946	354251	4331355	4107803	353186	307539
Morin/Quercetin	Flavonoids	Flavonols	1700657	153495	1875530	1912199	680379	656892	613881	642696	643117	608994	553308	504431	1106128	561662	1372730	637170	361410	378464	517378	535933	519546	508746	572634	595452	1727191	1565551	1479777	1	1318188	1448602	1700762	1682846	1914016	1982961	1843225	1740835	1720176	1581443	1574590	1559356	2048657	1781601	1680272	1669293	1750206	1828088	1988505
Isorhamnetin/Rhamnetin	Flavonoids	Flavonols	2500389	799063	499873	1044238	1256623	1341388	1239104	1154317	2138103	1582160	1323323	1289107	1558145	1462405	1739972	1509572	1918496	1903291	1972597	2048359	1673004	1753085	1732887	1722866	1569349	1753168	900200	1102205	1	123395	98464	115315	2899494	382381	2586736	547576	116314	100234	103743	99430	4875395	200918	4013227	119698	2904641	3299123	1
6,8-Dihydroxykaempferol/Myricetin	Flavonoids	Flavonols	634673	1393573	420210	1533982	706495	115822	142402	160162	1	266175	590160	242298	586584	633568	131254	717445	479772	420851	631349	244887	583447	576109	107588	113501	469659	198892	949725	859063	1092185	1166905	1243028	847949	683691	761424	250497	574876	1280472	1294137	938951	826815	563182	456690	771186	721890	607850	893174	546514
3,7-Dimethylquercetin	Flavonoids	Flavonols	3435164	934119	991989	958204	1	162376	200045	269438	199881	182944	1	179499	235901	277511	319564	1	350927	352157	117191	197841	137237	262210	213745	1	554644	1465753	1435713	1504875	575149	585169	285811	328562	852555	662417	511428	275246	661337	568798	337503	342544	516643	1	414269	600400	184434	326838	811702
3-Methoxysinensetin	Flavonoids	Flavonols	257892	323754	164889	193112	1008756	1069168	1	1	998958	1	1040159	1038295	1	1091490	1353425	1176618	881900	870490	1122218	1096093	1053956	1020870	1064570	1101565	437308	437892	761191	789787	759235	869733	486379	397961	841103	786176	367115	347631	839491	841241	289676	496936	840055	910582	717290	421874	761630	472867	433949
Kaempferol 3-O-rhamnoside	Flavonoids	Flavonols	1	876601	158521	790285	197536	945254	991641	945923	263270	894091	783502	764447	236845	188490	1229436	962652	903316	817593	1025303	1065383	902501	939704	971084	1011798	303616	1	326634	358943	346423	353024	323253	336208	350557	341264	328136	271244	333989	328744	336774	336095	359859	355524	311902	319957	324400	105484	327655
3-Methoxynobiletin	Flavonoids	Flavonols	236774	2581140	378725	2148279	1484121	4198040	2761587	804525	3303950	3800110	3792885	3864599	820693	3890970	5027653	4396290	2725749	2768636	4545192	2736776	785628	3784268	2599629	1	270675	3391012	3423138	485938	3312709	2153001	2933829	3402004	3892238	4119902	3471906	3892918	3391295	3475348	3297270	3098831	3434675	3552184	3545193	3392059	3439220	3863956	3023005
Quercetin 3-O-xyloside	Flavonoids	Flavonols	847074	869907	844495	849090	295794	287313	276522	269993	238134	242938	211359	214828	242525	254901	275859	276870	168010	168217	218883	214842	219586	225879	263787	261084	201893	126040	454665	450187	231912	226210	207825	192747	199209	204963	517519	194029	220299	1	215229	211291	255923	252782	193757	197447	196598	213357	563230
Quercetin 3-O-arabinoside	Flavonoids	Flavonols	847074	869907	844495	849090	295794	287313	276522	269993	238134	242938	211359	214828	242525	254901	275859	276870	168010	168217	218883	214842	219586	225879	263787	261084	201893	126040	454665	450187	231912	226210	207825	192747	199209	204963	517519	194029	220299	1	215229	211291	255923	252782	193757	197447	196598	213357	563230
Kaempferol 7-O-glucoside	Flavonoids	Flavonols	111796	110773	131036	346887	615695	301397	588721	513571	303391	231321	276137	198759	270314	242178	360099	514123	496689	464305	257161	241850	133528	302388	147130	142373	129981	413758	334805	332535	402915	117525	348335	323064	470860	452098	502643	513202	98734	336920	356992	378815	523950	505421	366619	363953	437326	531174	429934
Quercetin 3-O-rhamnoside/Kaempferol 3-O-galactoside/Kaempferol 3-O-glucoside	Flavonoids	Flavonols	915238	1698915	1606494	959316	1	602140	481801	470717	584742	590372	452141	477753	489321	476941	413410	1	316778	287407	455141	484147	1	445116	553257	541729	433347	485385	836812	838063	1666204	1462564	1557911	1592513	1353389	1187654	1639742	1361295	1005208	1617708	1608157	1146513	1425054	1663476	1506355	1453920	1636146	1724252	1582880
Myricetin 3-O-arabinoside	Flavonoids	Flavonols	751904	731268	743525	714845	141791	167590	173272	221818	223024	215884	143725	219445	179395	155804	194796	183431	245379	247575	153967	202586	248400	244729	177658	189850	422737	407988	403425	390008	238187	269635	128216	181966	100274	253172	191492	199809	262427	121259	91433	273068	274858	281762	215528	92996	206219	248973	117614
Kaempferol 3-O-glucuronide	Flavonoids	Flavonols	277124	375803	318890	301988	164498	486884	126202	541790	365380	395157	340463	478008	360751	146596	635004	463723	535907	473056	146133	156508	418732	189550	205970	439856	486138	480269	467753	455377	671943	704167	632133	636197	676126	686485	613142	667688	657755	631833	620712	686530	731931	754019	580940	568969	620979	856116	650486
Isorhamnetin 3-O-rutinoside	Flavonoids	Flavonols	1	583327	609030	686640	151876	1653217	133115	135983	193572	222501	175408	1585218	143482	140738	2065761	1770801	1591983	1623049	130220	1863149	1750339	144145	1824217	1779832	229055	225343	345537	334933	701427	661041	548435	611362	660858	543889	512957	601800	519318	559501	521340	1	684368	247904	488928	1	477757	736475	187105
Quercetin 3-O-galactoside/Myricetin 3-O-rhamnoside/Quercetin 4'-O-glucoside/Quercetin 3-O-glucoside	Flavonoids	Flavonols	453470	443712	537451	530776	306192	314635	252193	246128	393749	411062	280441	280551	543687	222675	582341	288110	344897	565813	204781	209328	253442	268718	294166	430999	1350578	1842310	588603	578273	2858833	2869074	2665453	2658297	2594804	2948046	2256055	2777569	2655513	2672223	2411451	2719168	3070879	3050941	2069468	2521447	2618769	2816528	2744709
Isorhamnetin 3-O-galactoside/Isorhamnetin 4'-O-glucoside	Flavonoids	Flavonols	1	1	1	1	1	1	1	1	1	1	1	1	1	1	1	1	1	1	1	1	1	1	1	1	1	1	1	1	1	1	1	1	1	1	1	1	1	1	1	460000	390751	1	1	1	1	1	1
Isorhamnetin 7-O-rhamnoside/Isorhamnetin 3-O-glucoside	Flavonoids	Flavonols	716832	743944	753905	738563	929478	940866	948070	920437	772551	781125	710725	665597	824883	874643	1179556	956862	1095298	598824	886057	876686	859492	822826	861932	931064	188634	171937	484584	560011	487316	459805	314533	420668	329912	357780	338490	1	505944	630555	397960	460000	390751	352172	457136	403095	484331	568649	1
Myricetin 3-O-glucoside	Flavonoids	Flavonols	1502609	1484586	1484236	1515345	1682758	1658971	1608342	1264838	1463775	1478915	561598	535828	1504019	376016	1364586	1614836	1169297	192825	1427428	1429989	1400953	1405737	478734	481746	484073	1066857	434122	417257	1014288	1040893	955328	950608	1008088	1025235	920663	936870	997492	951415	972282	987822	1152047	784325	895565	880306	980903	999906	973675
Quercetin 3-O-glucuronide	Flavonoids	Flavonols	697344	210043	680462	3613002	659214	669068	620477	635711	1841467	937324	873062	843016	656365	650124	723272	688208	706598	679977	618783	1117325	1	698748	741234	631671	2755034	2332365	1047954	1044603	1216640	4082637	3827391	1	1	3432889	944435	3125069	1348816	4093841	4060802	1720573	1457403	4255127	3714568	3711630	3962529	1	1220831
Kaempferol 3-O-acetyl-glucoside/Quercetin 3-O-acetyl-rhamnoside	Flavonoids	Flavonols	1618414	3295170	1	1381128	1817938	1900141	1645018	1677552	1779390	6934672	5995017	6659141	1772732	1728567	2005188	1756409	3214899	1	1855737	4740078	5094877	5040162	1792180	6399561	378968	333387	1640198	1548954	1025807	1016934	6349177	942499	6487857	1028197	965174	950583	798189	6225324	914435	965016	674002	7819581	5980979	6075109	906824	989765	6801532
Isorhamnetin 3-O-glucuronide	Flavonoids	Flavonols	465368	521345	537866	520228	2260908	2191069	2296506	2251222	1860766	1859586	1685694	1602710	2047459	1984781	2297840	2238762	1364331	1719355	1828826	1848802	1833261	1846460	2066172	1997792	173702	178700	2997402	163204	1521799	1532400	1500965	1505143	1389266	1471837	1387204	1423376	1492485	1445217	1480004	1523045	1653886	1657318	1484843	1395487	1488530	1592434	1464846
5,3',4'-Trihydroxy-3-methoxy-6:7-methylenedioxyflavone 4'-O-glucuronide	Flavonoids	Flavonols	922664	900386	897327	894442	1384711	1371133	1371782	1383561	1256073	1236790	1171090	1167209	1284914	1316910	1461483	1416136	1031467	1048984	1227533	1280761	1239881	1258328	1338823	1306767	802368	809122	798234	831245	744105	742482	746195	729667	681247	705579	698611	691386	725940	715348	729662	721616	745478	745906	704258	714418	708244	764695	722193
5,4'-Dihydroxy-3,3'-dimethoxy-6:7-methylenedioxyflavone 4'-O-glucuronide	Flavonoids	Flavonols	138713	129796	118984	111763	1524755	1541946	1508399	454537	409047	348521	406343	1320896	1403352	1411551	419747	1603242	531411	903198	1346007	1307059	1374979	1390156	460256	1546254	245183	261295	260778	252069	250937	239404	256590	247337	263671	268735	260767	268630	252446	252599	259268	236947	264811	255946	250656	244539	252339	253958	272531
Jaceidin 4'-O-glucuronide	Flavonoids	Flavonols	392182	1	439950	435650	307474	326540	306952	319367	329302	322356	264406	269352	272736	281152	341164	338698	749305	757048	264585	250828	261891	284516	320700	338330	378229	378350	386415	409947	324208	328011	293137	226533	288027	295226	272425	269048	321359	235912	229835	320771	388797	302683	286568	268008	224414	241070	244150
Kaempferol 3-O-xylosyl-glucoside	Flavonoids	Flavonols	22400000	22300000	23200000	23000000	6911629	10500000	10100000	10100000	8332797	8366539	1583931	7205048	6392985	1574782	7464956	1642844	4434887	1093096	3426867	1461807	6687742	6720690	7236662	1618785	16300000	16300000	14500000	14500000	872015	939691	848912	876947	801564	11900000	828530	10900000	869109	11100000	889425	835063	3702944	991143	10000000	9930440	10800000	1032217	10800000
Kaempferol 3-O-galactoside 7-O-rhamnoside/Kaempferol 3-O-rutinoside	Flavonoids	Flavonols	542475	558278	4333402	4366649	311107	309724	274313	4693564	409130	393141	355103	9451262	270844	248239	284643	314440	136807	147234	229962	233297	273804	280300	320219	332779	389643	5974093	6972413	5023314	10300000	10300000	11300000	9169088	326251	10100000	9071169	9239208	9344824	9371031	9313335	9389749	11400000	11400000	8511010	8270000	215307	9405238	9383987
Quercetin 3-O-glucosyl-xyloside	Flavonoids	Flavonols	78000000	15200000	80700000	18100000	9829107	9821482	34100000	9513066	14000000	14200000	4322971	5521615	33100000	9243585	11000000	10500000	23300000	23100000	30700000	31800000	35000000	35000000	38200000	38000000	56700000	57900000	52200000	51800000	13200000	46100000	11900000	38200000	45300000	42500000	3533330	3560427	12100000	12400000	12200000	12200000	14800000	51900000	10800000	38200000	11400000	12200000	41700000
Quercetin 3-O-rutinoside	Flavonoids	Flavonols	1503247	2220490	1599059	2737951	1	1750615	1375835	1368487	1035825	2482829	1415272	2052559	1833425	3070447	3875721	1	1	1	1504582	1655716	834782	1	361588	947361	1	14500000	14400000	16400000	3322208	1	1	1	3425748	3409127	3087004	2495253	1	6892418	8060775	2970233	1	3620864	7525155	1	7982647	7130560	3038193
Quercetin 3-O-xylosyl-glucuronide	Flavonoids	Flavonols	3303796	7378144	5030417	6638555	2201638	1503674	1900743	1829361	2773015	3222079	2852762	2837863	2304350	2139876	1651741	1533504	1677915	2372171	2716877	1308814	1440140	2394545	2035647	2286770	11100000	11200000	10200000	10300000	1350687	396729	6451452	424981	440700	466290	455909	478100	5498881	5392905	9088326	5624190	1409624	874959	8276023	429576	9476008	8461828	5775845
Kaempferol 3-O-sophoroside/Kaempferol 3,7-O-diglucoside/Quercetin 3-O-galactoside 7-O-rhamnoside/Quercetin 3-O-rhamnosyl-galactoside	Flavonoids	Flavonols	1503247	2220490	1599059	2737951	2882344	1750615	1375835	1368487	1035825	2482829	1415272	2052559	1833425	3070447	3875721	1395205	829521	2287802	1504582	1655716	834782	3183279	361588	947361	1	14500000	14400000	16400000	3322208	415793	2919398	607989	3425748	3409127	3087004	2495253	381394	6892418	8060775	2970233	672849	3620864	7525155	357163	7982647	7130560	3038193
Isorhamnetin 3-O-glucoside 7-O-rhamnoside	Flavonoids	Flavonols	1	533316	582894	566259	913971	948834	988706	971824	872004	893385	803108	788705	1047960	1022223	1446306	1143507	703825	630340	1060221	1087015	945025	1029191	1064619	1036343	814828	821380	738971	736482	253253	275381	238338	517876	190799	214700	202048	508966	201901	228404	253615	219899	258012	309584	128172	168066	203260	312223	198662
Quercetin 3,4'-O-diglucoside/Quercetin 3-O-sophoroside/Quercetin 7,4'-O-diglucoside/Myricetin 3-O-rutinoside	Flavonoids	Flavonols	534707	608153	678938	637059	416618	400810	359222	362465	519831	508527	413817	413059	344507	343710	407200	397991	189607	197461	305121	309249	353054	346940	407416	389719	4369597	1981645	479175	477483	255353	3760932	2387418	159031	2827309	217691	234705	231838	258552	1	193963	3456873	4171213	308428	370931	1	2306089	2748679	2911218
Kaempferol 3-O-(6''-acetyl-galactoside) 7-O-rhamnoside	Flavonoids	Flavonols	115669	115761	112784	114796	446994	952848	954876	1	1	983019	896379	819245	997172	1008150	1326943	1	778844	767988	1039012	1046672	1009372	965114	1017291	1088274	1	124529	123132	123048	140501	125830	945381	1129296	107946	224896	97518	1	1133131	352354	151367	109796	147453	155046	519465	738574	1081050	301305	1005098
Quercetin 3-O-(6''-acetyl-galactoside) 7-O-rhamnoside	Flavonoids	Flavonols	105517	278038	103350	143399	1018790	1043538	1090737	1079442	981832	983655	917790	904916	1034049	1044464	1411906	1129645	836521	791541	1117050	1056783	994086	974527	1016454	1102764	1	1	1	1	479772	505620	417455	429680	410393	400969	342289	340383	441722	444063	450327	448187	566587	570553	428749	408819	386587	417745	439346
Kaempferol 3-O-xylosyl-rutinoside/Kaempferol 3-O-(2''-rhamnosyl-galactoside) 7-O-rhamnoside/Kaempferol 3-O-rhamnosyl-rhamnosyl-glucoside	Flavonoids	Flavonols	5093070	628660	637339	624120	152741	159789	215448	208810	129167	127780	104975	729966	192094	195816	250755	247833	953368	922717	1137761	1121545	841926	983785	99199	107884	6031892	6084176	6004796	5961901	126707	130166	150481	131671	128858	129213	114925	131269	106877	113419	1	122076	115527	124713	124476	118954	109737	127684	145929
Quercetin 3-O-xylosyl-rutinoside	Flavonoids	Flavonols	2328058	2287651	2241558	2281417	484080	448051	492443	389525	430949	163238	417371	383921	499041	489710	706267	557721	369711	354498	506688	476184	450064	434005	468705	537049	2567601	2578356	2581401	2560661	285998	262056	253854	276994	269774	235125	229678	251275	269155	227000	244721	243965	271687	271162	247752	245588	244539	335586	239637
Kaempferol 3-O-glucosyl-rhamnosyl-glucoside/Quercetin 3-O-rhamnosyl-rhamnosyl-glucoside	Flavonoids	Flavonols	630479	524620	713477	524899	312360	328936	457776	281208	634249	128991	186640	530517	295297	295778	423333	408355	247593	255207	413592	378622	197328	196007	655668	164011	282606	302016	328367	318766	1507189	337292	1342029	302855	1447341	1434034	1327606	1366176	1421493	1386132	1	1393293	1759457	347278	1306872	1	1303153	1	1369163
Kaempferol 3-O-sophoroside 7-O-glucoside/Kaempferol 3,7,4'-O-triglucoside/Quercetin 3-O-glucosyl-rhamnosyl-glucoside	Flavonoids	Flavonols	1	1	91228	1	266007	259200	276078	348114	84988	260184	215982	181700	291536	256773	376859	327719	230020	206034	345808	392096	313872	288254	267184	331140	235715	231132	221679	83262	97699	99474	1	1	1	87702	1	85732	86907	82963	1	1	116485	117884	1	1	84253	92357	90763
Quercetin 3-O-glucosyl-rhamnosyl-galactoside	Flavonoids	Flavonols	1	1	1	1	266007	259200	276078	348114	1	260184	215982	181700	291536	256773	376859	327719	230020	206034	345808	392096	313872	288254	267184	331140	1	1	1	1	1	1	1	1	1	1	1	85732	1	1	1	1	1	1	1	1	84253	1	1
Kaempferol 3-O-(2''-rhamnosyl-6''-acetyl-galactoside) 7-O-rhamnoside	Flavonoids	Flavonols	642613	635373	645635	634058	793507	799935	765875	783203	885634	893738	732051	523063	723344	742961	857873	814557	527327	578015	712299	795487	650399	639206	817153	799071	398365	399497	231403	235772	968963	987086	864181	852710	902533	904661	807436	814947	956898	970561	967604	959673	1157340	1119019	825070	814508	876755	887197	866870
Sesamol	Lignans	Lignans	27100000	26300000	26700000	27700000	23600000	23100000	23100000	23400000	22000000	22300000	20000000	20200000	21400000	21800000	24700000	23200000	16300000	16700000	20700000	20500000	20600000	21100000	22500000	22100000	11100000	11000000	11400000	11200000	19100000	18400000	17500000	18000000	18300000	18500000	17700000	17300000	18300000	17900000	18100000	18500000	20700000	20900000	16600000	16700000	17800000	18900000	17600000
Episesamin	Lignans	Lignans	477818	461645	363802	365576	466086	438974	467394	461293	444284	443553	423080	445920	499291	507636	482997	481357	449705	481718	452975	459306	555977	441216	531695	439042	657721	517332	1	440801	354053	418481	439307	437939	448312	459713	547525	569687	375497	410439	422379	413561	417785	425394	492705	406404	434298	467071	566625
Sesamin	Lignans	Lignans	477818	461645	363802	365576	466086	438974	467394	461293	444284	443553	423080	445920	499291	507636	482997	481357	449705	481718	452975	459306	555977	441216	531695	439042	657721	517332	1	440801	354053	418481	439307	437939	448312	459713	547525	569687	375497	410439	422379	413561	417785	425394	492705	406404	434298	467071	566625
Cyclolariciresinol/Lariciresinol/Isolariciresinol	Lignans	Lignans	6904920	7052869	7040645	6938265	6723511	7348849	6556365	7408800	6903488	7439374	7109119	7283071	6844053	6757991	6757978	7305585	6812840	7095753	7547378	7531218	7355122	6942437	6500034	6929759	8627293	8293847	8368575	8188314	7351716	7352785	7721172	6788029	7048259	6841320	6993896	7374306	6721267	7311915	6732626	7217508	7210073	6745654	6579857	6832792	6895747	6837616	7408166
Anhydro-secoisolariciresinol	Lignans	Lignans	1462327	1662237	1464835	1425296	196809	190968	224054	209607	149004	138096	157019	165775	136361	187310	216236	209247	173969	169782	101527	143174	171674	110590	77922	141991	182678	183072	1111422	186931	172988	159682	166112	165441	164905	160727	164699	163568	164627	147407	1	158409	157912	158708	155998	158652	149654	166530	175525
Conidendrin	Lignans	Lignans	884884	1319448	849251	672991	867536	889182	945558	909569	879646	906890	2481663	917018	947707	983811	1158227	1037389	666926	598209	2274863	763701	866666	884930	884190	888888	252655	236331	286315	318676	6907768	3556377	3367172	1085912	276547	220168	1080915	1092211	1130333	1310232	1	153085	4854430	1290900	142550	1130793	93363	255637	199561
Pinoresinol	Lignans	Lignans	365324	659895	605736	416197	141481	238371	227913	221790	147166	132999	131377	125844	176692	107403	133555	137203	898468	811257	143403	109796	100666	96398	127728	142170	330779	319005	629084	676205	102603	177731	171125	181477	193359	178610	159962	146767	161849	174681	94243	179887	186405	200069	188913	185727	176965	113181	187658
Matairesinol	Lignans	Lignans	365324	659895	605736	416197	141481	238371	227913	221790	147166	132999	131377	125844	176692	107403	133555	137203	898468	811257	143403	109796	100666	96398	127728	142170	330779	319005	629084	676205	102603	177731	171125	181477	193359	178610	159962	146767	161849	174681	94243	179887	186405	200069	188913	185727	176965	113181	187658
Secoisolariciresinol	Lignans	Lignans	853148	1468569	938840	1649538	471102	455431	265760	246155	109159	152762	354078	114382	111895	212578	461746	475728	127031	113147	104479	1	109056	102575	165345	116416	1002239	1	1223575	801342	129421	1233139	1054718	1015474	1	1217179	901342	906991	106968	1037378	1	811616	172567	1007399	843547	1005823	1054444	1033449	976842
Arctigenin	Lignans	Lignans	207306	677148	1	211776	391913	400017	432512	426091	379616	388426	359574	383380	415236	460796	418757	400902	379515	398922	372930	379761	380842	380281	382709	384438	356923	354988	354561	304220	193416	349862	193070	230417	365708	206209	377638	375489	299695	288569	296564	311013	304493	318933	339205	334015	274892	362261	329434
Sesaminol/Episesaminol/Sesamolin	Lignans	Lignans	505271	496131	445074	440503	2942472	2514060	2774433	2707141	1944650	2214936	1953844	2662149	3458110	2379419	2795841	2478079	2546918	2363404	3436212	2489335	5434245	3174340	3387050	2108228	154104	179794	2510602	2519962	235407	233364	171451	1620923	1454063	334394	318506	2161615	218589	1176880	351492	1055191	1567283	1525463	149431	153421	177557	208178	152123
7-Oxomatairesinol/Sesamolinol	Lignans	Lignans	199986	192003	526990	783159	341435	1540624	1494667	330356	6202697	6688933	5254940	6738567	1	6934030	1886048	5289953	5040827	4945916	6537658	6479361	6198925	6304919	6496673	982224	475225	501356	520560	528625	2466267	2763684	2869683	3029749	2878923	2637629	1	3054262	2868787	787390	1	94408	135129	152507	638500	2999482	755398	3194584	2712210
Isohydroxymatairesinol/Nortrachelogenin/7-Hydroxymatairesinol	Lignans	Lignans	461574	540657	603928	274533	2035679	813488	2157251	2248191	2349153	2390536	2125888	2153025	2244564	948520	985815	2369842	1865545	1842878	1868403	1020216	2174712	2272409	2191021	2168809	362123	343392	333914	367466	958385	935373	842236	152450	858454	165817	794551	835244	909220	1	1	173479	1095886	1002286	140345	939082	147147	171877	1007231
7-Hydroxysecoisolariciresinol	Lignans	Lignans	1333019	1229043	1	1330960	614246	601135	653112	668980	253404	526189	548252	209793	592778	597599	608399	581521	184153	197130	602080	589830	158073	200057	160251	535435	612976	622582	168367	184286	171230	185472	166311	183556	195682	161868	184585	179357	164792	165059	171368	167788	190084	181609	182039	172725	169775	179697	184558
Todolactol A	Lignans	Lignans	105565	94982	169267	111766	282687	256523	246488	246248	155422	159585	165109	173932	181584	171455	229101	1	898468	811257	795866	301695	517798	158945	206664	215791	197921	238187	126724	110452	439063	182622	291707	305445	407507	407118	320807	264515	461923	144810	376732	371306	248229	262246	124356	300495	267188	441825	359087
Dimethylmatairesinol	Lignans	Lignans	658622	646892	786945	1271629	1888992	1851791	814179	802483	1422860	1353601	1077552	1165820	1334314	1148061	1367144	423737	1263841	1543318	1330541	1248412	1422221	1302856	1379296	1285619	1379004	1144513	1296765	1560116	1001913	426194	1485883	1427868	1430237	1483588	1306667	1356112	1184489	1344323	1128280	852221	1276958	1159942	844070	1319151	1164653	1542143	1390871
Medioresinol/Trachelogenin	Lignans	Lignans	368906	1	358609	347392	459849	118438	245990	483960	340338	1	631035	654279	164865	1	246959	229692	1	312092	143190	272343	138815	364643	171901	1	144774	1	1285853	1289727	410529	172558	130350	133609	5034493	9331296	5333647	1	1	4878670	1	155723	1	519964	2017651	4489376	142157	4338130	136109
1-Acetoxypinoresinol	Lignans	Lignans	309909	317189	352231	335446	1061441	1543133	1218775	1214228	1088017	369113	1403690	1359199	601950	626153	1402303	1234085	1159223	1118151	1094468	906203	614939	1234027	1167584	579982	141444	133019	1574813	1	747893	771502	520186	549097	555990	548534	503427	508256	658623	649354	582729	567386	686408	705541	655783	663772	580191	830865	767948
Syringaresinol	Lignans	Lignans	734289	656545	806353	773492	656065	802602	800993	849601	731842	658751	661517	667339	699082	688293	714326	694743	643697	707954	649648	701762	711224	1212698	731873	1021812	946560	650344	1236147	854355	745997	751388	956873	719270	704699	1061170	670453	715845	679109	1658998	718496	723625	1256953	1175190	666082	694603	1698534	705857	676035
Lariciresinol-sesquilignan	Lignans	Lignans	82760	1	104832	95676	117244	184975	163698	172437	182778	235597	348256	170712	146250	155229	182808	181634	1	1	1	103266	149742	118818	178374	136758	1	1	1	1	1	1	1	1	1	1	1	1	1	1	1	1	1	111150	1	1	1	1	1
Secoisolariciresinol-sesquilignan	Lignans	Lignans	1	1	1	1	106396	123000	122335	130156	91535	1	1	1	103949	107648	120589	138978	1	1	98613	108542	101970	103694	1	112266	130561	108650	118840	102860	182822	196505	129748	147316	1	1	121780	122511	175425	170777	153161	164496	124570	165752	179367	159684	147630	176049	140969
Psoralen	Other polyphenols	Furanocoumarins	288432	323880	498699	446083	108360	158665	142831	100093	99718	110207	84361	86894	175730	76021	5726149	151506	86825	80331	100922	118125	137393	1253986	867079	167850	1	1455593	4103824	4268823	986123	1065813	718954	133863	447793	436745	511815	627572	335840	570915	793767	544109	332179	427173	92260	400917	107214	524826	417488
Bergapten	Other polyphenols	Furanocoumarins	241003	275822	302386	280380	528299	81519	317085	357099	372841	351451	410587	330404	50653	245666	398530	275574	168978	246185	93187	292140	86145	266368	355005	366926	488273	606216	590877	496052	901724	822097	635126	496908	931631	735641	718561	848681	351675	349120	347572	1	826426	881200	1	374574	966095	815393	786194
Xanthotoxin	Other polyphenols	Furanocoumarins	241003	275822	302386	280380	528299	81519	317085	357099	372841	351451	410587	330404	50653	245666	398530	275574	168978	246185	93187	292140	86145	266368	355005	366926	488273	606216	590877	496052	901724	822097	635126	496908	931631	735641	718561	848681	351675	349120	347572	1	826426	881200	1	374574	966095	815393	786194
Isopimpinellin	Other polyphenols	Furanocoumarins	529988	1973453	2407154	777100	3297376	3914191	285816	3526566	8504873	8322196	8784343	126314	265974	3100670	4194754	3929510	3221696	3251654	3134205	3419371	98289	4586814	4473012	4573324	1020694	977646	326304	1999020	1631582	215284	1067676	1069161	1049624	417024	201503	170426	819893	1170657	1090511	251988	1324307	1232921	287766	694150	1272427	186784	1057120
4-Hydroxybenzaldehyde	Other polyphenols	Hydroxybenzaldehydes	6729601	440203	694604	781244	726075	516879	425880	396810	843285	391949	556316	243782	227157	464564	629472	1565397	240399	331945	499292	382551	469656	454249	1462990	224870	972017	962491	1918470	574713	1652507	889517	1193132	1275654	864743	1011059	1192277	1563735	1046369	747983	794265	986822	1605960	799962	1978854	725049	1181659	7536036	1249046
p-Anisaldehyde	Other polyphenols	Hydroxybenzaldehydes	932240	909713	897479	915942	877428	819172	898187	872700	763347	753548	712602	777568	591890	686632	959576	815136	346375	1	668557	658736	676479	584308	766079	701211	466569	294452	693202	627417	812229	810570	701480	709588	691544	771622	808519	1	835376	874595	154824	722629	954872	942688	785439	658179	1	701041	771900
Protocatechuic aldehyde	Other polyphenols	Hydroxybenzaldehydes	27100000	26300000	26700000	27700000	23600000	23100000	23100000	23400000	22000000	22300000	20000000	20200000	21400000	21800000	24700000	23200000	16300000	16700000	20700000	20500000	20600000	21100000	22500000	22100000	11100000	11000000	11400000	11200000	19100000	18400000	17500000	18000000	18300000	18500000	17700000	17300000	18300000	17900000	18100000	18500000	20700000	20900000	16600000	16700000	17800000	18900000	17600000
Vanillin	Other polyphenols	Hydroxybenzaldehydes	3646742	3301941	2973412	2618001	989587	632090	608665	705632	1261525	1334948	1404136	736980	660783	605214	732483	702861	461730	428112	693258	643289	1338265	756689	777091	929127	4163817	4182075	3274795	3433174	527162	463631	370691	115736	642956	702083	637260	725891	502399	960954	483300	617634	745365	1	598650	618773	606259	546753	537111
Gallic aldehyde	Other polyphenols	Hydroxybenzaldehydes	237752	1	354414	375882	495571	436774	530061	476198	338040	346303	338488	272593	338802	291144	323417	559434	298549	164164	287100	389146	317142	316205	258647	350638	345656	239502	207262	504758	1	470538	376254	516493	350213	1	290990	260411	1	153908	1	447115	633312	348385	472563	1	187184	413469	443901
Syringaldehyde	Other polyphenols	Hydroxybenzaldehydes	949052	460667	1080413	631989	97566	82652	980967	887679	86146	981057	97907	98378	123452	127883	121200	93507	1	456819	645336	743242	740914	97371	996641	969029	519578	329143	1089588	1134233	1216953	1186499	1121971	1130307	1158557	1134189	109986	140778	1140765	1153194	1138737	1231056	1409657	1348612	973287	996630	1107988	1123820	1126581
3-Methoxyacetophenone	Other polyphenols	Hydroxybenzoketones	403034	480577	1	470948	1869624	2750134	2306214	1	1	2041777	2188756	1115637	2065762	1957071	2632019	1	429947	885908	1606873	352183	296543	1516575	1	1785411	1	513712	253548	244638	528283	135714	484444	479053	91039	524680	487825	501702	523075	611407	165486	413876	466857	446286	471413	173977	595470	214785	507308
2,3-Dihydroxy-1-guaiacylpropanone	Other polyphenols	Hydroxybenzoketones	1518063	1496266	1	1	556309	1352514	490140	1815586	1650227	1522961	1030693	1058564	1215342	906448	1441259	1028710	1237005	1224323	841858	1123750	1204558	1191823	1190064	1364740	1076240	1403270	2296277	2195591	223383	854273	473672	428924	346598	423177	446067	138648	221756	700825	409382	152631	457887	386477	403750	340880	713847	528851	537693
Ferulaldehyde	Other polyphenols	Hydroxycinnamaldehydes	3933799	1	234346	1	1	2421483	2666119	9066951	1	334005	1	1359987	133000000	59700000	29300000	16000000	8091318	1187053	374020	786798	1	1	2339344	867030	1	126000000	159000000	110000000	1213398	1	620551	4974599	1	1999859	2928686	1	1180071	575005	1712959	709357	299098	1	417501	4333519	1068299	1059035	1165041
Sinapaldehyde	Other polyphenols	Hydroxycinnamaldehydes	2557454	2494331	1	2793994	751954	114553	198750	900533	1	222530	168542	972116	943078	133767	1060333	993660	1090925	183499	258706	1300346	1594221	193291	1072756	190407	206488	192328	259396	2508930	167574	516129	876803	647212	140088	623586	886131	285280	894334	424865	756464	786008	1020944	267043	149595	522878	838083	238829	130383
Coumarin	Other polyphenols	Hydroxycoumarins	4329158	4394411	5186643	4517371	4897273	5454972	5118863	5058258	4349683	4673267	146529	4248231	4364081	4372140	5331291	5245353	3279658	3165191	4421000	4293587	4334966	4305143	751465	4657212	3281994	3479045	3061259	3097705	456467	4702398	4360135	4629692	4405321	4575102	4155774	4480360	4711386	1290146	4581401	4565960	461166	7123492	4329040	4544213	546201	923417	807608
Umbelliferone	Other polyphenols	Hydroxycoumarins	381948	779244	357116	297458	381870	553500	419213	446078	533959	551115	1	458441	417656	407223	170183	457164	248803	151037	334051	340245	385840	369915	85212	437523	104442	191537	583177	214617	331496	406563	520503	389644	787254	743349	126000	435802	326198	286073	508064	480787	806464	620674	215328	513056	425931	599440	583535
4-Hydroxycoumarin	Other polyphenols	Hydroxycoumarins	381948	779244	357116	297458	381870	553500	419213	446078	533959	551115	1	458441	417656	407223	170183	457164	248803	151037	334051	340245	385840	369915	85212	437523	104442	191537	583177	214617	331496	406563	520503	389644	787254	743349	126000	435802	326198	286073	508064	480787	806464	620674	215328	513056	425931	599440	583535
Mellein	Other polyphenols	Hydroxycoumarins	3933799	1	234346	1	1	2421483	2666119	9066951	1	334005	1	1359987	133000000	59700000	29300000	16000000	8091318	1187053	374020	786798	1	1	2339344	867030	1	126000000	159000000	110000000	1213398	1	620551	4974599	1	1999859	2928686	1	1180071	575005	1712959	709357	299098	1	417501	4333519	1068299	1059035	1165041
Esculetin	Other polyphenols	Hydroxycoumarins	697675	1696198	787831	1473479	383052	1	321837	465413	328289	75589	299003	189964	376020	384757	340380	375006	246432	147105	415108	231231	466618	251191	101763	319914	1533372	575170	554953	676331	240570	585480	105047	210071	123419	90690	98646	82094	597968	641181	179761	163253	94455	118962	188025	226803	187806	165934	107511
Scopoletin	Other polyphenols	Hydroxycoumarins	492405	429294	492256	3704925	652792	570087	511057	546814	387376	536407	450105	404554	505218	595589	714225	493039	647687	621158	649549	566373	474487	535013	471978	579068	284014	2137556	1	269081	1140523	1184494	267969	1252608	1101368	1225216	1052842	1131620	1008833	295700	298930	1071450	333744	1011680	1018963	1077798	540532	1240941	301985
Esculin	Other polyphenols	Hydroxycoumarins	1344338	1293012	1294937	1134609	1471298	1500842	1508190	1515666	1375683	1391230	1225418	1272900	1276532	1260652	1532316	1475186	900342	868784	1187509	1167426	1232465	1250657	1408982	1382171	1	1165048	2029892	851468	1427561	1425691	1294961	1260702	1351114	1350473	1256654	1276178	1416876	1435974	1335019	1410446	1674307	1688489	1233682	1224407	1258578	1296600	1360014
Estragole	Other polyphenols	Hydroxyphenylpropenes	279287	312119	287878	335372	122409	574169	183097	178093	103362	101553	120594	304270	350790	104768	138904	116311	324728	314628	319174	78533	309762	87885	113815	76694	2305096	2411233	2850092	2843185	1926060	191173	762479	1931814	134799	3021937	2239351	2496021	2342088	1014571	1633111	2213544	2282654	117018	664573	2526034	2250985	582341	1891165
2-Methoxy-5-prop-1-enylphenol	Other polyphenols	Hydroxyphenylpropenes	563696	580105	604707	621440	1084364	507681	1886987	213936	241178	1420051	459925	2799655	479861	249623	234160	468693	478321	770085	486003	760922	466254	467022	459021	385019	855717	674238	204083	369564	1106195	1175127	639721	631347	402340	458949	1284570	243937	974865	724742	534310	403963	384345	3602246	588580	813848	761369	1078075	212272
Eugenol	Other polyphenols	Hydroxyphenylpropenes	563696	580105	604707	621440	1084364	507681	1886987	213936	241178	1420051	459925	2799655	479861	249623	234160	468693	478321	770085	486003	760922	466254	467022	459021	385019	855717	674238	204083	369564	1106195	1175127	639721	631347	402340	458949	1284570	243937	974865	724742	534310	403963	384345	3602246	588580	813848	761369	1078075	212272
Acetyl eugenol	Other polyphenols	Hydroxyphenylpropenes	1080597	718501	963164	638083	979676	502065	830552	646402	406515	470460	408820	438002	811919	492544	842300	449920	241367	512107	396959	475259	355696	398343	429716	594608	753618	583377	567512	657836	134158	962872	859098	825892	435186	844056	348976	833801	983252	890611	262051	291376	130380	263771	165600	239161	233809	293654	286197
[6]-Gingerol	Other polyphenols	Hydroxyphenylpropenes	695580	313448	466729	969834	2660860	2776949	2727736	2760430	2870966	2748597	2884325	2736538	2720839	2703817	3076271	3203231	2809686	2847103	2804216	2962264	2813279	2834836	2686627	2735730	385418	363315	2296286	2228287	1825500	2413322	1	589871	480200	479753	423892	447811	3645004	3604973	2175628	2662781	1568610	1550412	2299494	2215614	1996576	1919587	462490
Bisdemethoxycurcumin	Other polyphenols	Curcuminoids	1062808	408117	312166	1008138	724804	793960	632555	611361	515113	1124591	665479	863574	846707	807078	1064044	622511	440725	845197	983726	936654	923581	893065	922273	1161941	361007	344793	665382	421947	321991	1100267	274654	347552	1075846	367539	397689	668194	238988	1056290	180636	902868	345793	345567	899336	243912	323447	1213650	222144
Demethoxycurcumin	Other polyphenols	Curcuminoids	1435498	1661930	1122703	1114808	3897497	3956111	3881294	3837151	3653076	3660996	3300966	3297769	3222288	1545387	3786316	3695518	2154229	2114203	2991154	2983645	2946658	2946598	3305312	3273755	196310	186608	207093	219400	157557	4192734	3744812	3661299	4135727	4151575	3632776	3710563	4155557	4124961	3855864	3857096	4938749	4933878	862432	3698841	888998	203653	902817
Curcumin	Other polyphenols	Curcuminoids	1193844	1244042	451862	312349	1392975	1405448	1341851	1379273	403786	1528694	1261270	513531	299573	233159	412756	1422766	249041	932249	1285793	249311	302226	1242891	343676	1381971	635970	692399	593608	122614	111990	96863	1420127	1421524	80251	1536456	1463092	1432967	1569853	92685	126825	1554246	118946	171234	1400131	1386140	1492811	87207	86624
Guaiacol	Other polyphenols	Methoxyphenols	4541004	4663009	4749321	4667646	4864682	330447	5107186	5123505	4466948	4678740	4203151	4310737	4410233	241708	5319368	5126139	3331437	3151327	4319497	4349747	4346564	4332823	4619072	4628998	1802156	892555	572141	3042266	960135	607790	279762	4544743	1303162	1261845	1244007	1666506	549547	569378	4629165	316736	549362	851880	4307098	4467851	1037801	1238855	595643
1,4-Naphtoquinone	Other polyphenols	Naphtoquinones	160792	136899	112552	285677	229949	3887218	283899	215622	300132	1	376019	252240	323676	337728	114673	348425	652292	661846	515237	575990	411523	400629	867093	911119	1	1	1103803	404335	206291	142446	130050	168241	196103	246605	167775	2625470	692570	213780	616262	105052	446637	93107	180634	148428	167577	1	181927
Juglone	Other polyphenols	Naphtoquinones	3703529	3525083	3498103	3686025	370289	373925	701974	79105	369396	400048	392914	362210	396978	393160	514166	341818	358313	304611	345546	506402	426469	299448	364382	445450	4702009	764635	714093	700947	252372	1050052	1094520	691545	932763	1086062	935173	947327	1016313	986430	1013883	1046288	117085	1092661	934135	1051765	906507	1184609	861458
Catechol	Other polyphenols	Other polyphenols	325465	334035	195082	179397	196840	341647	208302	237886	1	145034	240899	119921	201163	132523	169631	212147	87364	1	1	95594	173577	176627	179708	200682	114804	100308	104269	111231	229237	191430	189479	198847	203951	199068	170933	1	179759	481123	219151	157552	486643	236874	1	195131	165005	176913	203149
Pyrogallol	Other polyphenols	Other polyphenols	2016875	2183809	630557	2300475	5490849	1177755	1189862	1212565	5177597	2244460	1264334	1279376	980369	1264169	1489704	1108712	718078	2236896	1504961	1477513	2596479	1419703	1132327	995146	1598721	2348955	3215027	1942892	1575313	1693698	1784310	1546494	1678556	5693199	5375143	1421189	4614676	1593056	5101242	5301542	5121176	5423681	5096791	1438467	5253377	5312006	5615114
3,4-Dihydroxyphenylglycol	Other polyphenols	Other polyphenols	4235433	3077325	1912520	2044106	329948	503639	319754	437859	788228	101924	1657934	736349	474382	1	926159	1026291	391726	419768	437330	414952	987935	511316	599724	320955	726546	1274427	4100748	5103273	1420344	652600	1808068	769516	1825288	1579903	1315044	1081933	1058741	1219425	1282185	1360334	2925258	1749200	1359241	676921	802683	715048	1376870
Coumestrol	Other polyphenols	Other polyphenols	348728	418736	250222	395153	352443	197882	207428	566845	231729	228917	188173	188688	452065	434960	219252	193389	387159	461780	526899	528082	349380	373421	184813	521417	689589	422262	465585	426669	338636	910765	415431	243547	805628	344981	698528	368846	278912	1109818	474938	520259	781230	647911	411683	340026	459491	775702	676471
Arbutin	Other polyphenols	Other polyphenols	3654015	4520514	4567518	4565067	5826121	5751043	5767486	5839146	6658758	6548197	6099444	8748801	6274866	6399527	3705148	6242348	6043625	6043575	6674765	6622522	6548255	6525023	6650143	6695744	4880670	4957740	6388066	6196765	8802684	8984013	8724450	8703554	8930254	8896339	9444025	9347366	8799098	8731727	9303948	9104742	10100000	9926339	9260055	9150996	9655010	10700000	9348790
Phlorin	Other polyphenols	Other polyphenols	591339	835843	630411	675739	6072151	6112363	6282314	6197777	162513	7365435	376897	405420	5900816	5977800	488632	471596	4848317	4830738	387458	6922640	6318751	398847	6325798	6267739	1177869	1144691	1512319	1488780	4029587	4019342	3564676	2922318	4356680	4276386	1	3595798	2831392	2699754	2876658	3762567	4217695	4325921	3837862	3708277	3177885	3569517	4007549
Carvacrol	Other polyphenols	Phenolic terpenes	551842	302601	456633	335784	817701	712802	282624	755152	168596	501644	553784	219576	331752	1324917	725121	682780	374855	260857	215758	165156	659949	238360	756459	692667	63275	1	19099	1	182129	835615	847072	622440	93092	117486	749105	602526	1	1	1	2626488	1	401249	1456257	242456	1	119611	487382
Thymol	Other polyphenols	Phenolic terpenes	551842	1	1	1	817701	712802	282624	755152	168596	501644	553784	219576	331752	1324917	725121	682780	374855	260857	215758	165156	659949	238360	756459	692667	1	1	1	1	182129	835615	847072	622440	93092	117486	749105	602526	1	1	1	1	1	401249	1456257	242456	1	119611	487382
Carnosol	Other polyphenols	Phenolic terpenes	1527533	1	1714452	1700977	893007	853729	907303	838533	872445	786431	704568	706216	718444	1	879991	841934	485669	473763	725690	675219	694314	728551	853089	861899	654466	1	201560	140519	752235	741528	704424	678648	1307432	1181862	813997	791269	463984	481672	500074	494153	857498	854759	521379	519018	639141	654752	736825
Carnosic acid	Other polyphenols	Phenolic terpenes	1	342858	476810	427813	548645	873058	1109896	893504	203038	1077419	919370	888076	859696	616360	672494	923637	1159503	1328926	220976	942597	896139	882648	827834	763579	1	1	1	1	423827	1	481236	470793	849434	879583	708075	730419	333380	284232	399313	398758	1	1	341010	345379	484186	455668	522332
Rosmanol	Other polyphenols	Phenolic terpenes	734253	629944	563501	1877197	836750	867050	830670	836000	845767	859351	1	1	717315	1	825988	794441	514762	510807	691388	139767	127708	160294	814378	799523	360939	375383	1	153840	164295	143345	135095	129369	165727	169318	144203	131871	112912	114582	119528	114505	1	171658	108535	114143	126997	230011	318036
Epirosmanol/Rosmadial	Other polyphenols	Phenolic terpenes	734253	629944	563501	1877197	836750	867050	830670	836000	845767	859351	131741	791693	717315	157034	825988	794441	514762	510807	691388	139767	127708	160294	814378	799523	360939	375383	1	153840	164295	143345	135095	129369	165727	169318	144203	131871	112912	114582	119528	114505	241736	171658	108535	114143	126997	230011	318036
4-Vinylguaiacol	Other polyphenols	Alkylmethoxyphenols	403034	480577	1	470948	1869624	2750134	2306214	1	1	2041777	2188756	1115637	2065762	1957071	2632019	1	429947	885908	1606873	352183	296543	1516575	1	1785411	1	513712	253548	244638	528283	135714	484444	479053	91039	524680	487825	501702	523075	611407	165486	413876	466857	446286	471413	173977	595470	214785	507308
4-Ethylguaiacol	Other polyphenols	Alkylmethoxyphenols	1994029	1788913	997687	2011061	605821	161388	615784	150791	583307	682294	724572	612932	540288	514303	146426	137261	394311	378694	525906	198260	224481	187004	207274	344021	327103	173696	752663	1	533569	978143	950181	1138899	923272	1246352	516220	1020252	1138015	527360	1017512	536611	88069	965033	1077629	993845	1013029	647005	1015836
4-Vinylsyringol	Other polyphenols	Alkylmethoxyphenols	11800000	710773	10900000	10900000	1409900	1334213	1863418	1352172	1452212	897013	489573	488055	1345754	1393219	1590390	599605	1811777	1923972	1279349	1337322	1481751	1325500	1485845	562982	708238	725736	3381418	3370611	611908	2022633	1716304	461192	505157	513004	317315	419515	601244	310433	548798	503654	2416357	2467185	1552633	493555	1684931	507723	1816638
4-Vinylphenol	Other polyphenols	Alkylphenols	428555	338878	334358	1	114312	792174	115742	141313	191487	144395	238607	580529	675082	311700	186470	177920	211378	282103	157165	309072	454561	232013	249907	272182	529050	1223266	865025	850228	455844	365974	432746	297744	429647	195893	398634	217834	459695	423877	11600000	306757	547207	317768	459608	253063	122331	164619	194046
4-Ethylphenol	Other polyphenols	Alkylphenols	1397188	1422860	1083433	1080664	1	318047	268828	154129	1	1	284762	1	590713	1	1	1	1	1	1	1	1	783440	1	1	123997	129801	1	470439	186140	177430	127615	297401	83765	1	492071	114334	466767	177252	193341	170249	176944	174443	168660	161438	175570	165259	610910
4-Methylcatechol/3-Methylcatechol	Other polyphenols	Alkylphenols	4541004	4663009	4749321	4667646	4864682	330447	5107186	5123505	4466948	4678740	4203151	4310737	4410233	241708	5319368	5126139	3331437	3151327	4319497	4349747	4346564	4332823	4619072	4628998	1802156	892555	572141	3042266	960135	607790	279762	4544743	1303162	1261845	1244007	1666506	549547	569378	4629165	316736	549362	851880	4307098	4467851	1037801	1238855	595643
4-Ethylcatechol	Other polyphenols	Alkylphenols	932292	1	993221	2140494	1736769	358259	2196689	248150	1872237	352168	750809	11809	1908161	1	1791407	2101441	76662	48479	657840	1338156	579120	365227	1	1411877	508868	1	485563	1	4197558	129911	411415	887185	631541	2160849	774406	174856	1053836	1671911	1231729	3968547	439484	1551082	1	2110786	314174	1337841	718254
5-Pentadecylresorcinol	Other polyphenols	Alkylphenols	621820	691069	690975	679796	754656	750505	564911	370292	242382	650697	704642	576359	682614	301823	686297	350300	543470	599128	626863	577147	284738	560694	263235	697341	538189	670669	588818	749769	562704	606947	620403	566585	533594	596106	608677	653220	581145	594051	275508	569144	409992	582078	554408	643820	338974	564943	565353
5-Heptadecylresorcinol	Other polyphenols	Alkylphenols	24200000	854232	1038178	842126	85400000	89400000	93700000	94200000	78000000	74600000	78700000	348835	93800000	93300000	106000000	103000000	93400000	91200000	87600000	86200000	88500000	87300000	90700000	372368	452520	492426	438411	316655	457759	467975	282238	488137	278857	333076	434795	478127	483804	477947	251345	2633235	224432	499593	2489333	428849	448686	476736	477145
5-Nonadecenylresorcinol	Other polyphenols	Alkylphenols	1904894	1611684	1569420	1747081	783821	782077	796324	778880	972733	892175	819609	843315	851016	999850	964427	991290	4048446	4044492	974178	872148	907757	870824	967015	1051855	686534	663096	764900	639340	11500000	11200000	714345	548453	645836	686090	750901	712196	624080	17200000	544286	594405	6537708	633774	651554	10100000	646031	742206	689773
5-Nonadecylresorcinol	Other polyphenols	Alkylphenols	126000000	99200000	75900000	23700000	484574	121000000	123000000	123000000	657525	138000000	346379	687463	164000000	166000000	174000000	140000000	175000000	860379	777598	391914	169000000	137000000	171000000	827421	6105972	1	1	1	1	1	1	1	1	4326920	46400000	4812720	1	1	1	1	1	34900000	1	1	1	37500000	1
5-Heneicosenylresorcinol	Other polyphenols	Alkylphenols	2811640	2308113	2516653	2310062	907010	979829	1719024	1	890929	818787	875880	824986	1000320	937947	924067	1813946	927170	928992	859194	923208	845078	907912	948714	777517	342081	396211	364957	219945	1354686	1415968	312756	352405	364959	297783	291208	389249	1466082	247384	1653946	205693	298783	344540	1373633	1345602	1025031	340783	195829
5-Heneicosylresorcinol	Other polyphenols	Alkylphenols	1340785	1415193	1358144	2829921	1085451	1072093	1084960	1051610	1535807	1537601	1435387	1060344	847592	908185	1020297	997464	586573	936698	879979	851066	922885	908440	1077864	1060276	1	1	440943	452963	1776108	1681529	714474	1	1	1	480090	1	2666577	2556252	1526053	1414935	818673	792206	1471595	1318074	1231479	1111668	1
5-Tricosenylresorcinol	Other polyphenols	Alkylphenols	41700000	41700000	39300000	39000000	19400000	18100000	18700000	18600000	22100000	22600000	20000000	20700000	15000000	14700000	18300000	17900000	11000000	10400000	15400000	14900000	15800000	15400000	17100000	17200000	584578	690169	621939	599896	2025809	1926479	616515	652210	555679	1	583928	477307	3007463	2906108	1525704	1376301	905296	596438	1647868	1513397	1330731	1239059	581098
5-Tricosylresorcinol	Other polyphenols	Alkylphenols	1	402338	663372	684490	8102299	8154552	7822593	7902398	7809247	8044967	7916234	7913375	8211570	8304914	1	8738333	8338825	8203130	8217333	8346689	8197349	8075360	8103945	8180060	509649	502620	494316	501525	556419	507943	502454	502602	531930	485275	503274	526414	559824	534785	461941	460451	459664	484266	455870	472659	503086	521610	472843
5-Pentacosylresorcinol	Other polyphenols	Alkylphenols	277424	514355	244722	236902	2419404	2540363	2391104	2403766	2380294	2358760	2304385	2351089	2445918	2445796	2486326	2415948	2594139	2569295	2536185	2658513	2502750	2482225	2480996	2490648	1	1	1	1	1	1	1	1	1	1	1	1	1	1	1	1	1	1	1	1	1	1	1
5-Pentacosenylresorcinol	Other polyphenols	Alkylphenols	4473053	4642505	3726806	4048131	8230656	8370819	8030104	8294559	853721	1880015	8277213	8221808	8499523	8496385	8564142	8842861	8355610	7969603	1762603	8389682	8328290	8519666	1820800	7957991	619020	507367	609004	585146	600779	602910	521312	579407	617393	574784	600414	653539	663325	641134	523926	531775	528287	545236	555767	544582	536413	570529	569974
Tyrosol	Other polyphenols	Tyrosols	932292	1	993221	2140494	1736769	358259	2196689	248150	1872237	352168	750809	11809	1908161	1	1791407	2101441	76662	48479	657840	1338156	579120	365227	1	1411877	508868	1	485563	1	4197558	129911	411415	887185	631541	2160849	774406	174856	1053836	1671911	1231729	3968547	439484	1551082	1	2110786	314174	1337841	718254
Hydroxytyrosol	Other polyphenols	Tyrosols	287212	320653	333020	301931	214344	225990	231583	250200	266165	258231	740917	253684	672549	659832	300767	794143	212092	199767	241353	232641	234831	240465	260142	241262	1	1853510	169729	191408	181312	188141	3842664	2471195	2835228	1722584	127591	141731	116672	130889	1505694	273681	1416994	199184	1982943	2446802	1033558	1182182	92535
p-HPEA-AC	Other polyphenols	Tyrosols	2933773	1480036	731351	827396	1266984	1373355	1023692	3139104	1209046	1153585	945307	1105687	1500099	1195142	1180279	1162202	1361171	3561167	3357947	1437523	1292156	2951904	1247038	1098458	3835425	1	1028045	3712747	1523890	1015078	875044	2553528	1438495	1331247	2566743	2544605	2707067	3238897	2274392	7690694	1672763	4124064	2738414	2093326	2669408	3343602	2989429
3,4-DHPEA-AC	Other polyphenols	Tyrosols	6287809	5136505	5500526	1744031	1053882	1	508664	1813895	1	1	1	1	1	2085261	505937	1	1	1	2587207	349884	1	277523	6502876	336126	2543864	3438361	100000000	1	507483	1716392	2915303	2034178	1016854	1	2078048	785241	427332	3044717	317611	354037	440708	575471	518882	1494049	1	799992	1
p-HPEA-EDA	Other polyphenols	Tyrosols	506755	1950754	565362	1	1387101	1316763	1249109	1200794	1423154	1451179	1232081	1302998	1109077	1073502	1456964	1231307	1005353	1022401	1223141	1344657	1156064	1231710	1156266	1199993	811110	858941	3393668	3238151	1246220	1208451	953391	976169	1565282	1160213	1054497	1413135	1220776	1127863	1064180	1574398	1608573	1060240	1358466	1346660	1038829	1226088	1506908
Hydroxytyrosol 4-O-glucoside	Other polyphenols	Tyrosols	1094532	931443	943661	1053930	1706183	1274366	1027478	966946	1213175	1607641	1481491	1358300	1298986	1198116	1189793	1378029	1629354	1530161	1654279	1247260	1264221	1572037	1229616	1346782	1200588	1104662	1145288	1261193	962574	1150621	5835588	5898191	1396269	1506165	1938788	1391467	1406019	1153583	1290470	1321355	1534122	1588003	1309783	1273458	1550960	1316346	1506652
3,4-DHPEA-EDA	Other polyphenols	Tyrosols	1744596	451020	656386	678347	2416395	1703230	2124622	1374615	2397582	2319959	2271817	2274095	2364467	2364317	2758442	2526943	2132215	2002404	2494086	2478148	2294465	2369173	2361587	2450757	1	2884293	4261071	1993116	675209	2168733	1075933	517424	708288	858863	639016	2261630	890004	1	1010267	665490	773794	731696	603127	550286	652511	2546576	597586
Ligstroside-aglycone/p-HPEA-EA	Other polyphenols	Tyrosols	450933	498032	376361	721938	600954	2050018	313161	2150300	2725204	2681552	2344455	371205	440703	447184	2760074	384920	2059619	250542	1868001	223371	2604719	2345949	2872157	2779035	255516	399596	388352	1259817	1085412	670863	672345	957725	957404	600352	841780	879597	1005464	943723	1011292	610733	183654	175400	97621	811862	730386	288245	1
Oleuropein-aglycone/3,4-DHPEA-EA	Other polyphenols	Tyrosols	423786	411549	384964	395372	689196	280068	813374	1005688	297778	428301	613516	145193	207027	863842	697755	639336	296889	335424	558411	226406	464598	514523	460345	701757	444669	442911	311887	365886	194004	265173	195697	186813	153802	197095	174965	291859	176252	194123	174075	232552	255394	231224	191819	427705	195955	259410	203155
Oleoside dimethylester	Other polyphenols	Tyrosols	2257582	2251037	2354362	1	2305562	2319518	2351957	2303048	2202170	2202325	1944792	1975024	2123684	2042969	2420653	2149099	1499648	1527560	2133771	2157028	2043210	2054021	2208987	2213405	2130097	2154286	2243270	2212359	2360508	2432817	2102955	2118879	2230924	2269397	2238760	2240304	2250991	2335711	2232130	2245805	2726458	2754316	1932246	1943425	2019054	2083616	2149380
Oleoside 11-methylester	Other polyphenols	Tyrosols	250218	270724	246734	248159	330260	1702360	1470462	1421687	404387	1828128	1624195	1625643	1512741	1587283	1625347	427888	414714	387243	1358392	1383855	1469457	1556626	1674627	1640372	207903	205834	1107204	344160	180856	1	1	134921	1	1	1	146792	1	129848	1	256948	228881	252239	1	142628	1149450	1	976130
Ligstroside	Other polyphenols	Tyrosols	250575	244256	264371	254848	157006	1	1	147349	791017	164193	1	143212	111214	218076	1020149	245269	1	1	1	179361	128723	120974	1	147539	126897	125219	704228	673387	124838	123057	160844	152078	127474	122047	173352	185767	165790	190535	1	1	551965	541775	138742	142438	1	1	1
Demethyloleuropein	Other polyphenols	Tyrosols	777913	785212	774913	779551	1032755	1052132	1018232	1030366	1046965	993033	920359	920598	981132	952713	1082636	1071433	655307	662174	947541	901065	881614	913259	1028088	1000934	709506	700841	549509	496139	1171457	1174626	960405	960156	993535	1057141	948229	976605	1076937	1088025	1048359	1041740	1214883	1221953	963705	897547	962701	995576	978685
Oleuropein	Other polyphenols	Tyrosols	110648	101633	105017	103603	181839	5498004	175552	173029	130564	108649	4878712	189962	5320127	5243561	225620	200227	1706886	1553719	2846988	2887359	4206953	4204013	191204	1	349419	347814	148016	140642	103929	244323	176451	191345	232305	106865	1	221561	214321	192097	1	207553	1	136045	1	93473	188236	261468	1
Punicalagin	Phenolic acids	Hydroxybenzoic acids	305472	284927	289779	266809	698618	706666	876517	874652	547913	550624	445805	433339	900020	912735	1156366	1135950	1	1	196674	182679	290063	285984	467634	487429	1	1	1	1	1	1	1	1	1	1	1	1	1	1	1	1	1	1	1	1	1	1	1
Benzoic acid	Phenolic acids	Hydroxybenzoic acids	6729601	440203	694604	781244	726075	516879	425880	396810	843285	391949	556316	243782	227157	464564	629472	1565397	240399	331945	499292	382551	469656	454249	1462990	224870	972017	962491	1918470	574713	1652507	889517	1193132	1275654	864743	1011059	1192277	1563735	1046369	747983	794265	986822	1605960	799962	1978854	725049	1181659	7536036	1249046
4-Hydroxybenzoic acid/3-Hydroxybenzoic acid	Phenolic acids	Hydroxybenzoic acids	27100000	26300000	26700000	27700000	23600000	23100000	23100000	23400000	22000000	22300000	20000000	20200000	21400000	21800000	24700000	23200000	16300000	16700000	20700000	20500000	20600000	21100000	22500000	22100000	11100000	11000000	11400000	11200000	19100000	18400000	17500000	18000000	18300000	18500000	17700000	17300000	18300000	17900000	18100000	18500000	20700000	20900000	16600000	16700000	17800000	18900000	17600000
2-Hydroxybenzoic acid	Phenolic acids	Hydroxybenzoic acids	27100000	26300000	26700000	27700000	23600000	23100000	23100000	23400000	22000000	22300000	20000000	20200000	21400000	21800000	24700000	23200000	16300000	16700000	20700000	20500000	20600000	21100000	22500000	22100000	11100000	11000000	11400000	11200000	19100000	18400000	17500000	18000000	18300000	18500000	17700000	17300000	18300000	17900000	18100000	18500000	20700000	20900000	16600000	16700000	17800000	18900000	17600000
2,4-Dihydroxybenzoic acid/2,3-Dihydroxybenzoic acid	Phenolic acids	Hydroxybenzoic acids	237752	1	354414	375882	495571	436774	530061	476198	338040	346303	338488	272593	338802	291144	323417	559434	1	1	287100	389146	317142	316205	258647	350638	345656	239502	207262	504758	1	1	376254	1	1	1	290990	260411	1	1	1	447115	633312	348385	472563	1	1	413469	443901
Gentisic acid/2,6-Dihydroxybenzoic acid	Phenolic acids	Hydroxybenzoic acids	237752	1	354414	375882	495571	436774	530061	476198	338040	346303	338488	272593	338802	291144	323417	559434	298549	164164	287100	389146	317142	316205	258647	350638	345656	239502	207262	504758	1	470538	376254	516493	350213	1	290990	260411	1	153908	1	447115	633312	348385	472563	1	187184	413469	443901
Protocatechuic acid/3,5-Dihydroxybenzoic acid	Phenolic acids	Hydroxybenzoic acids	1	1	354414	375882	495571	436774	530061	476198	338040	346303	338488	272593	338802	291144	323417	559434	298549	164164	287100	389146	317142	316205	258647	350638	345656	239502	207262	504758	1	1	1	1	1	1	290990	260411	1	1	1	1	633312	348385	1	1	1	413469	443901
Vanillic acid	Phenolic acids	Hydroxybenzoic acids	1164777	7054761	8439453	7049882	1091206	2198046	692593	5141659	301771	7000764	695908	5748239	463674	4602758	7335389	4492364	400837	190551	2669346	5695011	6274212	5758831	7031487	3908568	883910	888468	1452659	789170	8469809	8476004	899316	8046309	1053182	1097278	8675353	7497124	8232587	994785	1078748	1117810	572175	7933007	395625	822449	995175	970635	1102926
Gallic acid	Phenolic acids	Hydroxybenzoic acids	788356	793072	820329	801304	248741	235026	252254	245425	199796	185110	192384	213667	261045	234370	273181	240267	150259	474334	200976	208781	193667	186660	247640	217396	588739	601765	696014	699433	271200	274266	245075	244305	324680	356113	545413	285402	565240	267153	243391	531563	518441	621817	221406	510926	260573	293724	285985
Syringic acid	Phenolic acids	Hydroxybenzoic acids	593708	631619	1164281	608262	862914	823791	835327	814706	820138	816941	683867	2573009	2753724	742094	858319	824841	1132398	2854056	685851	1178131	1056543	2733189	1231116	805203	7118800	7169750	3243803	1525160	2431170	2427600	2135606	2205174	2535761	2590664	642440	639124	719567	2276364	2379182	1070255	1392916	1427477	2473380	1267350	2408140	1335565	1355700
Gallic acid ethyl ester	Phenolic acids	Hydroxybenzoic acids	593708	631619	1164281	608262	862914	823791	835327	814706	820138	816941	683867	2573009	2753724	742094	858319	824841	1132398	2854056	685851	1178131	1056543	2733189	1231116	805203	7118800	7169750	3243803	1525160	2431170	2427600	2135606	2205174	2535761	2590664	642440	639124	719567	2276364	2379182	1070255	1392916	1427477	2473380	1267350	2408140	1335565	1355700
4-Hydroxybenzoic acid 4-O-glucoside	Phenolic acids	Hydroxybenzoic acids	2504175	3257800	1216073	3554572	15500000	15200000	15000000	14800000	16700000	16200000	13400000	14800000	13900000	13900000	16200000	15800000	9826865	9971898	13000000	13200000	12700000	13600000	15000000	13500000	4008564	3858507	2982012	3489882	3323916	1933093	2934320	2870972	3273227	3305500	3033403	12800000	3278102	3263491	3399231	3231052	3909123	3570123	3051440	2905122	3031473	3149992	2913985
Ellagic acid	Phenolic acids	Hydroxybenzoic acids	129196	106694	118093	208087	317013	98831	1	244315	457962	434670	408345	1	200407	1	98676	513606	381188	276125	402112	386378	455840	67602	1	92145	87814	70157	1443267	1393991	680194	726268	190936	364035	196242	158320	238558	1	958575	970573	339925	364704	339517	406027	428292	409941	363141	418528	327911
Protocatechuic acid 4-O-glucoside	Phenolic acids	Hydroxybenzoic acids	792689	240551	238651	191296	2883384	1836543	1501569	1554240	359389	1152229	2568638	1485269	1478756	2691199	2046481	2937014	1021711	2456973	1312974	1389174	2728800	2773503	1756411	1612251	3701377	1648723	1009988	583928	702202	707708	676167	1413597	2068284	2016404	1564272	1555655	1618649	627265	679048	283530	1684449	1806878	1580833	1597496	1823613	2012097	1664075
Gallic acid 3-O-gallate	Phenolic acids	Hydroxybenzoic acids	403051	549783	102612	483994	309439	317279	290191	197957	1	1	297276	282023	1	1	344801	291955	1	1	262713	1	1	1	235634	1	731635	587227	477644	1222576	174146	795101	625710	635286	173262	249925	67267	135663	684069	749364	287690	307349	172875	151994	536531	184401	537748	557906	293109
Galloyl glucose	Phenolic acids	Hydroxybenzoic acids	1644621	1174655	1130827	1412653	973100	907877	658341	738317	787233	778671	1	1	1	736225	965191	796807	512339	588973	756178	1	1	1	1	861364	828214	893664	918937	907354	1248548	1190399	1	1014408	1	1	933293	909661	1014679	1146666	1056366	948135	1158269	1288559	886957	973352	1	1004544	900995
Gallic acid 4-O-glucoside	Phenolic acids	Hydroxybenzoic acids	1644621	1174655	1130827	1412653	973100	907877	658341	738317	787233	778671	854271	625794	890972	736225	965191	796807	512339	588973	756178	752347	824973	724770	967669	861364	828214	893664	918937	907354	1248548	1190399	792169	1014408	1078381	760399	933293	909661	1014679	1146666	1056366	948135	1158269	1288559	886957	973352	610988	1004544	900995
5-O-Galloylquinic acid	Phenolic acids	Hydroxybenzoic acids	1305614	1368461	633607	692737	1206176	1307989	2021872	698472	3660495	3049961	2580652	1974895	1242528	2414816	1401369	1180223	1011497	690347	1542934	1595266	2765120	2638028	3203616	2743952	1694598	458324	2038534	577224	4283622	2026115	3532027	3450596	285650	3695964	1764934	1427005	2000783	1818685	3802307	3817151	2317096	2256282	1744321	1762466	3546439	1632388	272227
Ellagic acid arabinoside	Phenolic acids	Hydroxybenzoic acids	670260	649899	694963	709549	100852	95927	118854	85828	112301	126281	115314	87150	103928	96896	118402	1	129658	163659	123893	103770	105658	116549	125684	129785	1169395	1161856	953330	968997	1170197	194591	1158151	189978	1334064	1303380	197114	1279029	1279948	1263016	1231861	1224790	1369307	271916	1315233	1294526	1171338	1461712	1351133
Ellagic acid glucoside	Phenolic acids	Hydroxybenzoic acids	125486	114184	118860	123831	141662	180518	167612	140504	130998	138514	110590	139838	119807	101732	185211	134416	100330	107006	95595	145300	149440	144258	161222	106979	91447	91654	1	1	327076	308771	326322	132390	281424	279022	289639	367662	293153	158660	243682	273601	271645	176822	246234	216125	292717	320942	291018
Valoneic acid dilactone	Phenolic acids	Hydroxybenzoic acids	79972	80132	85773	88330	1	1	1	1	1	1	1	1	1	1	1	1	1	1	1	1	1	1	1	1	1	70418	1	1	107320	83257	90271	82393	85643	94593	101888	122073	98024	93595	92142	81171	108311	107891	112736	120124	96863	110869	101356
Ellagic acid acetyl-xyloside/Ellagic acid acetyl-arabinoside	Phenolic acids	Hydroxybenzoic acids	1	1	1	1	1	1	1	1	1	1	1	1	1	1	1	1	1	1	1	1	1	1	1	1	1	1	228543	201811	376319	160736	90025	321418	94376	83616	339547	329088	331395	329192	300322	341668	372318	406393	303134	297404	299539	95599	359190
m-Coumaric acid/o-Coumaric acid	Phenolic acids	Hydroxycinnamic acids	1088022	4398355	1124899	1241604	4897695	5114445	5143747	1	4465161	4678737	4199634	4330582	4412263	4490201	5342744	5138158	3326804	1	4350096	4357549	4377656	1	4651009	4634074	3261648	3486678	3031105	3130496	4900544	4680668	4367514	1	1	4574412	1	1	1	1	1	1	5765612	1	1	1	1	1	1
Cinnamic acid	Phenolic acids	Hydroxycinnamic acids	422702	416839	420856	422623	479757	373840	412989	1441528	1010128	910032	891250	985917	1062889	965206	584767	1020773	307507	678419	842411	681690	331257	753909	1080869	820210	339852	345527	460469	217205	474558	299024	278309	318251	421374	395675	800375	570763	418864	210527	278198	366566	365741	368331	311030	665980	481830	301638	1139107
p-Coumaric acid	Phenolic acids	Hydroxycinnamic acids	1088022	4398355	1124899	1241604	4897695	5114445	5143747	406979	4465161	4678737	4199634	4330582	4412263	4490201	5342744	5138158	3326804	326216	4350096	4357549	4377656	540879	4651009	4634074	3261648	3486678	3031105	3130496	4900544	4680668	4367514	795693	677415	4574412	635548	546132	723409	675429	872474	1034921	5765612	1504275	537225	564197	647863	625915	963008
Caffeic acid	Phenolic acids	Hydroxycinnamic acids	567175	554852	1	627333	1274407	1225951	1313716	1269441	253055	1412844	1103984	1098208	364437	1049885	387624	1237379	254037	148792	413436	350100	436554	1205820	392491	420804	431980	401788	226661	208542	1110646	1122193	424901	934175	1101033	1223170	892611	911701	999180	1208140	1071711	1126766	1531324	1482775	914536	990844	1210958	1055985	987694
p-Coumaric acid ethyl ester	Phenolic acids	Hydroxycinnamic acids	6805742	3689824	1065732	2961882	168785	940749	1272950	103892	2510944	795118	1045762	984329	472575	1178125	1437000	124325	3897207	1068751	1811939	1402182	1302658	1270607	2680147	480283	1471517	1412454	266787	597368	150653	161938	101117	149005	5622871	5265177	116876	4425045	5813563	108620	128944	4953706	84523	5577536	87268	128888	103298	145498	112699
Isoferulic acid/Ferulic acid	Phenolic acids	Hydroxycinnamic acids	1232661	396948	1102325	192777	1	300581	238957	979495	1133892	768078	986992	881398	231335	1098404	1013863	231139	901842	376808	354719	946198	757464	925801	233651	1295025	566566	1606191	425056	1052774	1110327	260176	153040	738706	1	1011108	820510	1	800622	950620	211504	720223	240799	800427	1098145	1120906	252716	843779	1
Hydroxycaffeic acid	Phenolic acids	Hydroxycinnamic acids	2109488	1	1660333	818077	2623775	2522758	2288723	2322739	3656574	3527086	3337036	3205201	2495647	2347202	2692249	2432355	2283004	2401490	2599778	2527331	2739263	2552545	2690128	2806529	7785349	7611405	6577729	6604847	7755990	7912208	5807617	6227476	9651099	125257	8956589	9131986	6926098	6972099	5853952	6047487	279388	7311143	118849	133701	8204681	9571872	8241965
Caffeic acid ethyl ester	Phenolic acids	Hydroxycinnamic acids	2557454	2494331	1	2793994	751954	114553	198750	900533	1	222530	168542	972116	943078	133767	1060333	993660	1090925	183499	258706	1300346	1594221	193291	1072756	190407	206488	192328	259396	2508930	167574	516129	876803	647212	140088	623586	886131	285280	894334	424865	756464	786008	1020944	267043	149595	522878	838083	238829	130383
p-Coumaroyl glycolic acid	Phenolic acids	Hydroxycinnamic acids	1228948	1317142	1283193	1290528	356866	300872	1	284629	422550	400265	1	318902	200485	361587	402208	450831	166471	201737	207086	266845	245803	310238	370532	361527	706183	1	725230	752667	546487	414816	508720	1	502448	1	517020	393578	485960	499592	545893	481169	656697	599425	428520	357803	1	522177	514613
Sinapic acid	Phenolic acids	Hydroxycinnamic acids	2017943	2014460	2211399	2046052	3350562	2047825	3114972	3475901	8572298	8078609	8726168	8741097	3873084	3157814	4303741	4037530	3160305	3042004	3550949	3403795	4840294	4567985	4722143	4747801	771688	713646	1407251	2391058	1	244465	209437	415241	334068	236965	199972	1	239941	188175	307996	621211	1	210496	144683	254283	482744	215005	1
p-Coumaroyl malic acid	Phenolic acids	Hydroxycinnamic acids	1	508530	551516	182961	4190138	389405	1	320370	1	204896	2025056	2167427	2270320	2142518	223942	2251520	1	1	2616114	2557787	1	2355800	337894	340517	1230517	1622910	1210754	1421623	3979010	189887	3414897	3438183	3935182	3923658	3877712	197564	1	3716998	3411026	3497411	4126198	3998018	3707762	3667101	3761344	4411829	3853516
Caffeoyl aspartic acid	Phenolic acids	Hydroxycinnamic acids	4875409	4390621	4503966	7684105	5843403	5871752	5873391	5895091	6035910	6026131	5559991	617523	1488407	6518508	7255836	6380792	6258170	6394258	6923188	7059566	1836970	6552224	6846240	1555788	1724465	395603	833686	748277	9454430	2728421	1187504	9459933	2524450	1986386	2127035	10100000	2469551	2455105	2292555	2466423	2390924	2365031	811436	2422533	1077851	11700000	2291566
p-Coumaroyl tartaric acid	Phenolic acids	Hydroxycinnamic acids	832993	387284	1383596	845197	418126	353114	3702646	3672259	574773	439220	2385295	2331416	2738739	512769	547199	369819	670298	790188	2199747	822606	2541377	858854	701478	783701	758050	612035	829546	1103643	259484	2252834	500905	1999876	1155124	1963499	242724	704718	206260	2203007	797330	2052012	2057638	754830	734630	185092	251403	2501568	549043
Avenanthramide 2p	Phenolic acids	Hydroxycinnamic acids	222822	1	212760	224769	3670959	3751716	3737548	3743121	2084621	2176778	3895087	3964849	3859650	3895077	2366044	3992998	3731481	3690390	1956773	4086976	3841607	1872999	2158934	2110699	368890	679793	1332413	1908624	795724	768962	593674	584635	884624	765394	847341	846818	670661	725285	684640	709841	2435955	852957	787679	875365	728319	818450	2386703
Sinapine	Phenolic acids	Hydroxycinnamic acids	457252	4112265	1	4165748	1056646	1080644	891674	877493	803603	787916	883171	879544	861748	838717	920649	883820	880407	864197	785232	752504	795540	810830	865105	849379	389387	401340	1	434370	411077	1	468799	376860	524653	559525	537227	553079	328653	333058	553443	572453	511755	505813	389938	412804	453248	478073	486032
Cinnamoyl glucose	Phenolic acids	Hydroxycinnamic acids	18200000	18500000	18500000	18600000	6893148	6839697	6782273	1584364	6728637	6700289	1548419	5966632	1562245	1572244	1974897	1664259	1292047	1268675	5721921	5802110	1602738	5910375	6602223	1686976	7172586	7324464	7325644	425460	6678850	6632814	6055022	6051773	6137207	6201310	5789773	5717795	6186791	6175898	6127117	6257605	728299	7296863	5684929	5539491	5989396	6172885	6046294
Caffeoyl tartaric acid	Phenolic acids	Hydroxycinnamic acids	1155810	383515	252737	220766	270700	402686	299148	292541	120863	112081	92516	237800	342699	393096	406977	399866	84891	186930	846926	79850	244784	253627	95541	84015	516730	157198	289802	343756	433842	228196	981411	260214	265099	241168	452707	341388	270197	239076	262932	410288	287561	289219	172269	240961	242349	244373	452353
Avenanthramide 2c	Phenolic acids	Hydroxycinnamic acids	850752	957173	153340	186255	1163445	1137097	1868530	1105505	273555	1272139	2056513	605514	1093062	1075071	1008808	876313	770554	811336	660180	970785	764878	929033	2208471	789918	548203	537503	1270800	411331	571154	650905	998808	2527791	2614868	2579257	2508431	948732	2608937	488099	985101	551573	2846802	2828885	2404167	2414257	2577236	592855	2526163
Avenanthramide K	Phenolic acids	Hydroxycinnamic acids	850752	957173	153340	186255	1163445	1137097	1868530	1105505	273555	1272139	2056513	605514	1093062	1075071	1008808	876313	770554	811336	660180	970785	764878	929033	2208471	789918	548203	537503	1270800	411331	571154	650905	998808	2527791	2614868	2579257	2508431	948732	2608937	488099	985101	551573	2846802	2828885	2404167	2414257	2577236	592855	2526163
p-Coumaric acid 4-O-glucoside/p-Coumaroyl glucose	Phenolic acids	Hydroxycinnamic acids	8513991	11400000	7235517	5846619	9057763	10500000	14000000	9219950	13900000	15000000	14700000	14400000	9962869	9390967	12200000	15000000	15500000	15400000	13400000	8164818	8500560	15000000	8794891	10200000	15400000	10200000	15700000	15500000	14200000	8575471	14400000	13000000	9433858	15600000	12600000	15800000	14700000	15000000	12100000	12200000	12000000	10300000	12000000	10300000	10700000	13400000	12000000
p-Coumaroyl tyrosine	Phenolic acids	Hydroxycinnamic acids	361613	1	201377	89187	547807	574234	1989514	2054546	146465	754052	684801	762156	2023079	689421	717842	760055	2016100	518559	135675	727209	2017849	648858	753778	1949337	1	2144985	208624	189569	126871	2007119	285275	1997103	311568	344339	288397	2084432	407001	206882	317912	131217	167334	148847	139630	181085	117936	378480	184574
Feruloyl tartaric acid	Phenolic acids	Hydroxycinnamic acids	2791245	2831143	364059	269244	380052	458766	335201	376450	913741	988481	1797254	1804390	1723039	1793888	3468098	440088	1865936	1854458	1961628	2103472	1732712	1898128	1734196	398548	755436	645712	619452	773616	818704	1936446	1844408	647093	1584498	1974179	2168508	777465	2283659	1249896	222174	1264126	1336519	311229	172098	272341	1011378	1332373	1445023
Avenanthramide 2f	Phenolic acids	Hydroxycinnamic acids	1450363	1436946	1393617	1303464	919223	894723	887212	839953	872343	900712	901148	865900	783512	838542	1122493	969898	719521	773222	863146	870639	846508	848681	867810	900770	205928	251598	432006	441208	321806	317724	747615	786519	952589	907211	848010	841759	901810	359675	843723	791652	415227	460603	338351	779910	728115	995105	395221
4-p-Coumaroylquinic acid/3-p-Coumaroylquinic acid/p-Coumaroylquinic acid/5-p-Coumaroylquinic acid	Phenolic acids	Hydroxycinnamic acids	304122	1	172232	1	709164	651602	1080122	714712	817282	950986	652682	617260	778795	1161276	1309526	815076	752361	746504	746427	127156	774160	769045	905484	864009	619616	675775	1	413600	475285	602113	414362	384938	466194	471786	423021	399051	460011	477190	449155	428268	585797	592642	409706	393686	418729	579345	458962
Caffeic acid 4-O-glucoside/Caffeoyl glucose	Phenolic acids	Hydroxycinnamic acids	815919	939856	906741	570876	3197142	2214201	1303852	2215717	5352774	4905742	2302254	2264558	1376397	1263884	2640977	2340184	2559365	3360546	2558138	1656441	2416459	2451023	2595204	974923	360879	231334	273395	605726	1634957	393317	1491190	1344972	1516647	1589830	394648	1372984	1563633	1595588	432612	1601373	2017573	1956365	1353615	1278270	1459005	1623574	1580466
4-Caffeoylquinic acid/5-Caffeoylquinic acid/3-Caffeoylquinic acid	Phenolic acids	Hydroxycinnamic acids	371743	310705	462989	415105	3375418	5283881	3333607	5252100	5448927	3657062	5049958	3435627	5701518	3679973	4340010	5943026	5371551	5276342	5921796	5944078	5518254	5586495	6070312	6101003	628952	601726	740920	692651	324377	2421306	282750	302521	2354074	2671818	1344251	424938	344983	2437104	2166139	998900	428987	490722	2255135	2223145	2508552	466551	2529718
Ferulic acid 4-O-glucoside	Phenolic acids	Hydroxycinnamic acids	1	1	1	1	1526957	1271103	1	1103170	1695366	1951853	1488579	1406373	1522579	1474094	1220017	1	1450718	1430230	1512972	1607745	1606598	1621629	1	1667014	1	1	1	1	1150549	477980	1	1	499516	1	894341	756810	1055281	382699	1	986202	1372947	1	383433	435473	424632	1323363	1174813
Feruloyl glucose	Phenolic acids	Hydroxycinnamic acids	530924	576903	560650	1	1526957	1271103	147777	1103170	1695366	1951853	1488579	1406373	1522579	1474094	1220017	143629	1450718	1430230	1512972	1607745	1606598	1621629	100674	1667014	258678	256941	272467	271906	1150549	477980	100428	1	499516	108969	894341	756810	1055281	382699	1	986202	1372947	154200	383433	435473	424632	1323363	1174813
Rosmarinic acid	Phenolic acids	Hydroxycinnamic acids	935593	937400	986546	977613	729493	618000	739012	558971	522872	549621	460578	2631954	613741	541375	774862	716780	5468117	5523381	529267	450015	420509	2604931	529093	616299	589098	670034	259587	1104071	616391	599386	517790	500418	489023	531059	447440	473645	571130	556454	428205	566806	499373	690770	483693	477728	4930939	525522	542279
4-Feruloylquinic acid/3-Feruloylquinic acid/5-Feruloylquinic acid	Phenolic acids	Hydroxycinnamic acids	1182334	1227826	258769	250792	722145	685821	711263	584959	614124	566725	441137	494618	585639	573774	929572	562571	921389	936979	515656	1093529	1195947	1102139	633715	492779	560759	665100	1285338	527727	1531067	353282	279372	260150	240673	202507	191076	285745	296295	247221	1429753	1494466	206429	1515984	204982	371683	263757	1539696	270567
5-8'-Benzofuran dehydrodiferulic acid/5-5'-Dehydrodiferulic acid/5-5'-Dehydrodiferulic acid	Phenolic acids	Hydroxycinnamic acids	1	1	1	1	2204887	2163641	2199450	2274640	2064143	2102086	970794	1997529	1	2293052	2733271	1	1985930	1941495	2324178	2268129	2229623	2207346	1	2249310	1	1	1	1	1	1100693	1	930581	1044025	1025507	1	823279	1	1	1074816	979460	1143830	1127422	924788	1	966527	1	1
8-O-4'-Dehydrodiferulic acid/5-8'-Dehydrodiferulic acid	Phenolic acids	Hydroxycinnamic acids	691798	632053	855931	896863	2204887	2163641	2199450	2274640	2064143	2102086	970794	1997529	675961	2293052	2733271	1	1985930	1941495	2324178	2268129	2229623	2207346	908613	2249310	442306	396974	370704	881465	398669	1100693	324699	930581	1044025	1025507	83444	823279	314307	433153	1074816	979460	1143830	1127422	924788	82904	966527	92481	295799
3-Sinapoylquinic acid/5-Sinapoylquinic acid/4-Sinapoylquinic acid	Phenolic acids	Hydroxycinnamic acids	137126	143906	257389	251595	450501	205530	437837	452129	387575	404799	882157	310021	172981	374842	1081688	450597	743027	769639	337328	309374	302265	297133	385955	399497	376273	358838	125313	125917	854696	849915	696335	322783	808046	363010	755173	314814	845211	852266	348564	356137	967662	462944	283640	816324	317279	911619	817967
Chicoric acid	Phenolic acids	Hydroxycinnamic acids	394041	401212	1	334201	304229	284386	287775	279830	415177	338118	285363	1	243684	255616	282065	287647	170366	286605	227239	214183	221736	253219	283247	283828	214306	236950	224858	220312	254728	231102	275537	191456	1009692	221572	198444	193882	276081	232236	1014499	245852	345858	314958	227829	852350	958162	1148066	221529
3,5-Dicaffeoylquinic acid/4,5-Dicaffeoylquinic acid/3,4-Dicaffeoylquinic acid	Phenolic acids	Hydroxycinnamic acids	1351604	1372307	1344078	1346832	1763331	1785317	1721792	1684599	1706062	1723371	1545035	1542380	1574728	1566249	1797570	1741464	1073787	1	1508613	1515919	1526594	1483904	1	1684746	1130148	1168631	890703	895993	1816838	1839499	1658445	1595178	1706192	1749048	1	1696136	1750284	1	1704290	1770152	2184079	2084552	1598871	1544877	1646573	1705847	1695232
3,4-Diferuloylquinic acid/3,5-Diferuloylquinic acid	Phenolic acids	Hydroxycinnamic acids	1941169	1961254	1951238	1942691	21600000	22400000	23100000	23700000	21800000	21900000	19600000	19800000	24400000	24400000	27200000	24000000	25100000	24500000	23900000	23200000	25200000	25000000	25000000	25700000	1	1586844	1	1	14300000	14500000	12600000	12700000	12600000	12500000	11300000	12200000	16000000	15700000	14200000	14000000	16000000	16400000	13700000	14900000	14300000	16100000	13600000
24-Methyllathosterol ferulate	Phenolic acids	Hydroxycinnamic acids	1493450	1658687	1521956	1646278	6382856	6987164	6458788	6916137	7085666	6235854	6389191	6983287	6697501	7282929	6600043	6736845	6794816	7330334	7034529	6559019	6251901	6511286	5438249	5262532	226768	236692	249667	245913	1	1044916	432467	1	1	1	1	1	1503300	1469479	957004	892986	578122	550532	414466	893214	616676	605289	1
24-Methylcholestanol ferulate	Phenolic acids	Hydroxycinnamic acids	2538868	5802653	743847	4502513	425768	458678	681110	440876	681882	673402	643499	405496	1601841	1601625	1627095	407122	977754	513690	342387	513530	546194	1280157	1662688	1420134	417555	444051	436927	358159	550674	532203	487161	455765	514205	468193	511468	431713	801215	781799	472324	474316	328812	325123	504359	483292	360364	345142	490867
Sitosterol ferulate/Schottenol ferulate	Phenolic acids	Hydroxycinnamic acids	264869	266229	240593	381508	2052519	2432565	2428618	2449138	2339674	2479152	2355075	2420161	2383262	2481375	2558768	2203702	2217837	2451833	2230277	2217147	2073295	2418112	2513767	2156797	172304	143217	138640	141171	160029	136752	160233	149471	161861	131588	130015	164178	46100000	42500000	134506	20300000	17700000	127513	28000000	140505	21200000	19800000	157171
Stigmastanol ferulate	Phenolic acids	Hydroxycinnamic acids	1	2549151	285195	412823	632974	1065674	616500	1	1614156	1313545	1477536	1	801708	1033076	579562	1108210	743419	716166	958777	928883	1026637	550383	1162196	1188398	182341	144324	181078	147296	17900000	17200000	5486225	4868818	3631971	3501967	1920583	1846470	23500000	21200000	9788828	8942284	9379720	9151666	14500000	13500000	11100000	10100000	4273700
Verbascoside	Phenolic acids	Hydroxycinnamic acids	276009	267132	267394	279223	1389485	1428576	1390074	1418796	1254297	1279473	1190661	1211861	1595527	1614880	2047687	1711263	1244013	1219741	1751521	1751811	1430971	1464629	1646357	1653062	355014	340791	273590	281131	389457	247864	318323	326257	357784	378158	191837	217997	323814	317963	338517	343229	426939	282825	182935	176041	313336	211301	200148
2-S-Glutathionyl caftaric acid	Phenolic acids	Hydroxycinnamic acids	3285289	3471626	3526101	3506462	1596219	606261	1593602	1386483	1962977	1921923	538863	1749321	1337478	399779	745209	1766781	987866	183011	1492442	1467712	1650681	1637002	1799798	1729066	3128694	3252680	3086732	3124949	2244783	3017969	2239736	2156196	2297722	2852457	2713886	2129015	2778386	2176632	2174540	2169573	2371078	2414055	1871748	1784598	1963722	2091068	2722121
1,2-Diferuloylgentiobiose	Phenolic acids	Hydroxycinnamic acids	1	1	1	1	1182366	1129302	1262957	1284481	96093	106857	99937	931249	164715	177818	289295	1375720	896801	853490	1277320	126248	105452	107472	147965	1189540	1	1	1	1	179767	180148	149657	144130	122011	131769	112219	106432	148802	150569	158935	173425	163694	163814	126180	134803	481283	183751	527917
1-Sinapoyl-2-feruloylgentiobiose	Phenolic acids	Hydroxycinnamic acids	1264230	1269785	1272280	106149	1437915	1434722	1363611	1393382	1664749	1680501	1297417	1409388	1295428	1319064	1	1492537	854795	867894	1236219	1280856	1314518	1313087	1454543	1443372	752383	783703	458799	431661	1916106	1930726	1624522	1611346	1832668	1835615	1657079	1629116	1886134	1864304	1832950	1800986	2322441	2283256	1604228	1	1691894	1721609	1705965
1,2-Disinapoylgentiobiose	Phenolic acids	Hydroxycinnamic acids	1	1	1	1	524618	472545	573173	1	405237	1	411733	368964	571388	511322	696365	618380	1	355691	571985	582575	498872	460741	1	517531	549378	539843	1	1	1	1	1	1	1	1	1	1	1	1	1	1	1	1	1	1	1	1	1
1,2,2'-Triferuloylgentiobiose	Phenolic acids	Hydroxycinnamic acids	1	1	1	1	362374	329715	411829	423057	252305	237816	293925	250171	386344	346365	446697	387987	241875	226969	305652	343827	346576	300882	293972	305236	1	1	1	1	1	1	1	90947	1	1	1	1	1	1	1	1	1	1	1	1	1	79335	1
1-Sinapoyl-2,2'-diferuloylgentiobiose	Phenolic acids	Hydroxycinnamic acids	728262	898738	748151	690181	1291250	547151	724700	723987	647128	629123	630282	622531	670503	1210433	839862	813745	753794	709559	719904	666159	672402	677774	716164	421805	622659	854415	576953	671194	890740	694601	830047	840418	759707	1195020	611614	615775	855218	817415	1	803830	879589	825674	704363	807319	730555	1	812559
2,5-di-S-Glutathionyl caftaric acid	Phenolic acids	Hydroxycinnamic acids	1305712	802850	1399188	1356153	265195	221024	84299	229510	326552	477439	291553	227906	193975	228119	1	1	131378	123034	154550	263849	1	1	189466	179012	109176	266021	235663	253837	2007032	1936673	1793061	1778650	1859399	1947076	1534557	1363512	1179566	1722894	848609	1207505	799089	1396765	1571919	737540	345997	1862986	1739459
1,2'-Disinapoyl-2-feruloylgentiobiose	Phenolic acids	Hydroxycinnamic acids	1	1	1	1	1	1	1	1	1	1	1	1	1	1	1	1	1	1	1	1	1	1	1	1	1	1	1	85083	1	1	1	1	1	1	1	1	1	1	1	1	1	1	1	1	1	1	1
1,2,2'-Trisinapoylgentiobiose	Phenolic acids	Hydroxycinnamic acids	892067	780103	790908	799093	608209	595304	580550	531665	315136	305263	307523	294624	614547	593377	572454	557359	380702	338541	392490	336554	339360	335261	354986	380921	996702	876130	871214	828757	854378	833081	862089	837752	884303	839621	817150	827023	829293	803044	829007	798028	790686	811873	800902	781878	847883	826629	917363
4-Hydroxyphenylacetic acid	Phenolic acids	Hydroxyphenylacetic acids	3646742	3301941	2973412	2618001	989587	632090	608665	705632	1261525	1334948	1404136	736980	660783	605214	732483	702861	461730	428112	693258	643289	1338265	756689	777091	929127	4163817	4182075	3274795	3433174	527162	463631	370691	115736	642956	702083	637260	725891	502399	960954	483300	617634	745365	1	598650	618773	606259	546753	537111
Methoxyphenylacetic acid	Phenolic acids	Hydroxyphenylacetic acids	1	1	1	1	1	1	1	1	1	1	1	1	1	1	1	1	1	1	1	1	1	1	1	1	1	1	1	1	1	1	1	1	1	1	1	1	1	108805	1	1	1	1	1	1	1	1	1
3,4-Dihydroxyphenylacetic acid	Phenolic acids	Hydroxyphenylacetic acids	1164777	7054761	8439453	7049882	1091206	2198046	692593	5141659	301771	7000764	695908	5748239	463674	4602758	7335389	4492364	400837	190551	2669346	5695011	6274212	5758831	7031487	3908568	883910	888468	1452659	789170	8469809	8476004	899316	8046309	1053182	1097278	8675353	7497124	8232587	994785	1078748	1117810	572175	7933007	395625	822449	995175	970635	1102926
Homovanillic acid	Phenolic acids	Hydroxyphenylacetic acids	949052	460667	1080413	631989	97566	82652	980967	887679	86146	981057	97907	98378	123452	127883	121200	93507	1	456819	645336	743242	740914	97371	996641	969029	519578	329143	1089588	1134233	1216953	1186499	1121971	1130307	1158557	1134189	109986	140778	1140765	1153194	1138737	1231056	1409657	1348612	973287	996630	1107988	1123820	1126581
Homoveratric acid	Phenolic acids	Hydroxyphenylacetic acids	6287809	5136505	5500526	1744031	1053882	1	508664	1813895	1	1	1	1	1	2085261	505937	1	1	1	2587207	349884	1	277523	6502876	336126	2543864	3438361	100000000	1	507483	1716392	2915303	2034178	1016854	1	2078048	785241	427332	3044717	317611	354037	440708	575471	518882	1494049	1	799992	1
Dihydro-p-coumaric acid	Phenolic acids	Hydroxyphenylpropanoic acids	392666	96795	401525	430178	516773	507469	360208	368956	529223	530937	694163	413213	578525	499769	662482	317214	479508	683650	540557	512253	606929	578730	377252	592533	418320	426747	561538	338558	1	167398	776836	181128	83572	785457	243327	854535	535500	108805	513637	528456	692540	96362	408913	143398	642527	658393	604097
Dihydrocaffeic acid	Phenolic acids	Hydroxyphenylpropanoic acids	949052	460667	1080413	631989	97566	82652	980967	887679	86146	981057	97907	98378	123452	127883	121200	93507	1	456819	645336	743242	740914	97371	996641	969029	519578	329143	1089588	1134233	1216953	1186499	1121971	1130307	1158557	1134189	109986	140778	1140765	1153194	1138737	1231056	1409657	1348612	973287	996630	1107988	1123820	1126581
Pinosylvin	Stilbenes	Stilbenes	644149	786852	625501	2707729	729100	269094	684282	1518622	572912	352619	383262	672309	396843	657267	294725	683056	584605	150210	345399	671447	545589	610701	636857	663874	476936	10800000	1375747	1208302	2706028	359261	414025	526112	539394	463545	362811	536972	537012	404277	433747	347558	665495	662794	339714	125897	300049	536969	645592
Resveratrol	Stilbenes	Stilbenes	468316	453345	485944	488973	397939	396615	379344	386477	388318	401902	347641	342452	356051	346236	421682	393121	230981	903681	327379	392089	337077	320600	359078	348791	324016	817052	387018	370197	286738	2290784	321510	290074	308463	314224	295215	281336	266827	264585	265886	292706	352586	362863	277573	241387	259666	2248933	289130
Piceatannol	Stilbenes	Stilbenes	2250800	2455257	2699996	2892901	908587	825758	857759	2492746	3166879	2356288	3145627	3181546	2621314	877214	2462658	3054273	3025813	2377858	809771	2719693	705161	808249	2457269	2756398	1	2745912	2875861	2777766	519968	2641396	3196538	454232	2676638	413445	2774836	443441	3452275	2876061	2937229	3370313	3168759	2796540	3362719	2952481	476817	2926123	2482502
Pterostilbene	Stilbenes	Stilbenes	5446205	5525054	3579759	5829744	1849999	1714330	1792213	1769585	1777899	1698373	1470541	1458747	1521775	1624947	1898615	1550668	1630978	1729487	1842462	1783348	1826198	1	1821330	1791878	2281007	2372146	1	2049740	1826911	1585205	2193462	2894418	3376030	1800691	3162843	3042991	3878112	2765629	3289979	3234287	5274194	4037193	4215410	3195370	3478439	3991109	1844169
Resveratrol 3-O-glucoside	Stilbenes	Stilbenes	1	1	1	1	1	1	1	1	1	1	1	1	1	1	1	1	1	1	1	1	1	1	1	1	195483	203550	1	1	1	104701	146201	133760	1	162495	268848	142129	1	1	128500	165555	137305	210910	1	133690	145687	1	1
Resveratrol 5-O-glucoside	Stilbenes	Stilbenes	201140	197031	743132	128261	3236246	3696988	3853516	3851159	3563616	3974436	4106687	4051737	679409	3626829	4648449	4199165	356546	2325377	3186404	3131091	3384966	1	3186336	3396392	195483	203550	522996	528683	1473516	104701	146201	133760	127599	162495	268848	142129	1877388	155218	128500	165555	137305	210910	1418507	133690	145687	2017035	1665007
Piceatannol 3-O-glucoside	Stilbenes	Stilbenes	257129	417598	491005	473362	2946486	3094183	3152949	3223032	3159806	3303110	3134128	3107338	3317238	3341028	3880705	3481105	3052695	3009804	3473697	3427208	3299536	3229725	3436171	3543646	600253	513336	328252	321793	617673	611590	472359	529913	632688	567067	502739	558934	654356	631367	521382	603931	486254	648238	418198	446931	526342	598519	568881
Pallidol/d-Viniferin/e-Viniferin	Stilbenes	Stilbenes	3770777	3809405	4082851	4068186	8573087	8515619	8419236	8585696	7827566	7896605	7149358	7130671	8314247	7721311	8966738	8366692	5600420	5517151	7285278	7117032	7419413	7437440	7973010	8120829	1376155	1406687	1246481	1260849	7308877	7130491	6659426	6663366	7217914	6899705	6472173	6532457	6748200	6380391	6561378	6528953	7583792	7726784	6135740	6331686	6644122	6972860	6295668
[truncated: 11 more columns]
